# Supplementary material for: Metabolic characterization of directly reprogrammed renal tubular epithelial cells (iRECs)
Source: Sci Rep. 2018 Mar 1;8:3878. doi: 10.1038/s41598-018-22073-7 (PMC5832874; doi:10.1038/s41598-018-22073-7)
Supplement: Supplementary file 2 — supplementary table S5 [file 41598_2018_22073_MOESM2_ESM.xlsx]

## Sheet: Annotated endometabolites GCMS
Compound	Match factor	RI_data base	RI_experimental	RI_deviation (%)	BLANK_1	BLANK_2	BLANK_3	IMCD_CP_1	IMCD_CP_2	IMCD_CP_3	IMCD_NT_1	IMCD_NT_2	IMCD_NT_3	IREC_CP_1	IREC_CP_2	IREC_CP_3	IREC_NT_1	IREC_NT_2	IREC_NT_3	KIDNEY_1	KIDNEY_2	KIDNEY_3	KIDNEY_4	KIDNEY_5	KIDNEY_6	MEF_CP_1	MEF_CP_2	MEF_CP_3	MEF_NT_1	MEF_NT_2	MEF_NT_3	POOL_CP_1	POOL_CP_2	POOL_CP_3	POOL_DIFF_1	POOL_DIFF_2	POOL_DIFF_3
1-Methylnicotinamide	925	1488	1490.52	0.169658	0	0	0	0	0	0	779763	742628	612675	267009	0	0	281189	159266	0	7438196	9065141	13628872	10872192	11471052	9971215	496241	597388	676054	566636	804319	1015019	340674	314587	339961	4968623	7393351	5950741
2,4-Hydroxybutanoic acid 3TMS	895	1427	1423.18	0.267888	0	0	0	0	0	0	0	0	0	0	0	0	0	0	0	1344657	1988897	897196	772420	711781	901544	0	0	0	0	0	0	0	0	0	471146	653605	583201
2-Aminoadipic acid 3TMS	921	1719	1729.28	0.598084	0	0	0	0	0	0	0	0	0	0	0	0	0	0	0	492239	591532	1068376	826448	937995	958627	1176264	991159	1223999	1284508	1139160	1546279	287909	230141	380402	729288	573229	631636
2-Hydroxyvaleric acid 2TMS	890	1207	1176.56	2.52178	0	0	0	0	0	0	0	0	0	0	0	0	0	0	0	182725	210138	275416	263397	232745	280279	0	0	0	0	0	0	0	0	0	117239	0	122589
2-Methylfumaric acid 2TMS	795	1397	1402.32	0.380741	0	0	0	0	0	0	0	0	0	0	0	0	0	0	0	11054	0	84902	70107	26710	24232	0	0	0	0	0	0	0	0	0	0	25764	20506
2-Oxoglutaric acid 2TMS MeOx	851	1580	1586.11	0.387016	0	0	0	0	0	0	2406037	0	0	0	0	0	0	1480733	3656277	0	0	0	0	0	0	0	0	0	0	1168428	924939	0	0	759775	0	0	0
2-Oxoisocaproic acid TMS MeOx	878	1203	1225.71	1.88812	0	0	0	85849	76299	72154	216347	205382	115986	177743	112333	133350	448773	91975	744323	0	0	0	0	0	0	77797	141670	230297	137424	284268	158749	87309	102576	109274	143243	138971	161264
3,4-Dihydroxybutyric acid 3TMS	905	1447	1442.66	0.299786	0	0	0	0	0	0	0	0	0	0	0	0	0	0	0	364742	632839	184148	109486	148654	130103	0	0	0	0	0	0	0	0	0	103624	226128	186346
3-Hydroxybutyric acid 2TMS	897	1167	1170.09	0.264746	0	0	0	0	0	0	597419	457389	406202	298331	0	0	988572	393976	1888680	0	0	3366246	0	0	3623655	298651	410008	338627	356271	470623	448739	188038	273796	282292	0	0	0
3-Methyl-2-oxobutanoic acid TMS MeOx	793	1117	1146.75	2.66379	0	0	0	0	0	0	56555	0	60632	39803	0	0	125159	0	258267	0	0	0	0	0	0	10416	0	11576	14786	11431	57579	0	0	0	0	0	0
3-Methyl-piperazine-2,5-dione 2TMS	870	1373	1394.06	1.53385	0	0	0	0	0	0	0	0	0	0	0	0	335674	264093	3326334	0	0	0	0	0	0	0	0	0	0	0	0	0	0	0	149322	282284	197810
3-Sulfinoalanine 3TMS	759	1679	1697.91	1.12611	0	0	0	0	0	0	0	0	0	0	0	0	0	0	0	2416567	2408473	2213907	1292131	1651497	1481647	0	0	0	0	0	0	0	0	0	972510	0	695899
4-Aminobutanoic acid 3TMS	901	1541	1543.9	0.187993	0	0	0	1132738	1326110	1575934	3502260	3242423	3799180	4811920	573839	771619	23811020	9496812	22821485	7166333	8801683	5095911	6077588	5117119	6410838	1939912	2701096	1206536	0	2021691	3797200	1224457	2942762	2386832	7152607	8036961	8903523
4-Hydroxybuanoic acid 2TMS	904	1238	1243.76	0.46546	0	0	0	0	0	0	73626	0	0	0	0	0	0	0	0	2588087	4471050	2902696	2702540	2217228	4875605	0	0	0	0	0	0	0	0	55969	1592624	2695096	2215189
5-Aminovaleric acid 3TMS	754	1636	1641.76	0.352205	0	0	0	0	0	0	0	0	0	0	0	0	556381	244388	547953	0	0	0	0	0	0	0	0	0	0	0	0	0	0	0	82307	100618	0
5-Hydroxyindoleacetic acid 3TMS	797	2244	2224.65	0.862442	0	0	0	0	0	0	0	0	0	0	0	0	0	0	0	0	0	10699	0	0	0	0	26497	0	38325	36649	27884	0	12004	14499	0	0	0
5-Methylthioadenosine 3TMS	912	2798	2831.65	1.20259	0	0	0	3888046	4680339	4713411	1698626	1811175	1701347	360654	0	0	569785	804332	2408681	136209	205565	216187	467337	160773	311926	341232	535782	519359	692822	640425	839670	1351984	1434878	1555583	676432	831773	1007941
5-Methyluridine 3TMS	863	2478	2436	1.69492	0	0	0	0	0	0	0	0	0	0	0	0	0	0	0	3680643	4707874	5336105	6229359	4238579	4267853	0	0	0	0	0	0	0	0	0	1170099	0	1186904
Adenine 2TMS	949	1880	1888.2	0.436008	0	0	98594	2522497	2096977	2086331	1173284	1115304	1102941	372561	191989	164617	697833	706366	1361953	1392987	1630430	1428606	1187276	1504395	1296078	692500	588638	695818	686831	660299	679680	1023462	963677	1104606	971976	1376912	1433162
Adenosine 4TMS	956	2647	2671.41	0.922085	0	0	0	0	0	0	0	0	0	0	0	0	0	0	0	26023114	31602616	42729789	32288547	36673987	34116468	0	0	0	0	0	0	0	0	0	15038773	20379156	18893995
Aminomalonic acid 3TMS	955	1485	1485.37	0.0248508	32362	0	0	4642249	5263300	5540190	31563138	37257719	28718005	8947701	84760	156924	42071993	29859488	26686247	17765045	17837923	19722640	14449365	29960721	20735085	8059984	14179853	11341763	9852135	9475188	16674675	5561667	5935789	6171749	16593299	20609715	19199425
AMP 5TMS	915	3115	3114.49	0.0163956	0	0	0	4004089	4049284	5031231	22565820	24188714	23461712	4588147	0	0	26416074	6896254	43770628	44651280	44231272	68611041	67271538	55854013	58250039	16743392	10244415	11671705	16109151	15038154	20753227	5733870	6854690	6654892	35623700	44230759	46460172
Arachidonic acid TMS	941	2383	2312.48	2.9595	0	0	0	0	0	0	0	0	0	0	0	0	0	0	0	3094805	3641474	3503473	3133856	3870704	3716363	0	0	0	0	0	0	0	0	0	1564695	1862388	1775942
Ascorbic acid 4TMS	878	1971	1977.38	0.323524	0	0	0	0	0	0	0	0	0	0	0	0	0	0	0	0	0	0	4335910	5591396	14376155	0	0	0	0	0	0	0	0	0	0	3324150	2993736
beta-Alanine 3TMS	960	1433	1438.66	0.394974	0	0	0	1144219	1191346	1268008	16634297	13878364	12982258	5069326	232545	293300	34761925	16112976	47477364	2421939	3311185	3855713	2516198	2601530	2616028	4075550	3999582	4153865	4992845	2637584	5726993	2602263	3613334	4032781	8062503	11690097	11244187
Camposterol TMS	767	3250	3313.92	1.96675	0	0	0	0	0	0	0	0	0	0	0	0	0	0	0	27091	254482	346692	277811	119087	97364	0	0	0	0	0	0	0	0	0	0	0	0
Cholesterol TMS	963	3216	3199.86	0.501943	1037147	1638259	883464	42417225	48491849	121100750	35038145	35016056	23891264	31309856	15088258	13653645	21509085	18084092	29031887	47653860	76026242	72042264	49699327	51485790	42981440	90393303	49249655	50449578	61641316	35683242	66748378	56242334	54264219	57502007	42475882	55972141	53274821
cis-Oleic acid TMS	761	2218	2217.88	0.00528829	27288	42576	81142	74640	113224	124341	0	110784	0	175525	0	169749	0	122208	0	0	0	0	0	0	0	170784	119295	361361	158983	104417	471813	139809	108908	164521	0	0	0
Citrate 4TMS	951	1845	1842.14	0.154851	6976042	5709407	5123112	17040805	21008444	20117889	64015214	59229231	54123069	19194767	6109007	6784362	48209298	24129637	88155977	9742273	11762614	9173882	6249272	11138214	8934574	22666040	19697204	23039997	20264455	15999346	18148232	19567050	20191563	21955756	23672236	30216224	27252069
Creatinine 3TMS	928	1562	1574.94	0.828157	0	0	0	793935	668973	799313	795617	608647	671083	2430766	202819	206570	6596727	5401757	10497280	2137825	2506730	647378	701628	507466	700820	1553895	2058978	3865422	684564	1421842	2751764	1267686	1405504	1324822	2571289	1474538	2273454
Cysteinylglycine 1	880	1824	1836.34	0.676357	0	0	0	0	548285	370157	11846239	2700433	1748185	186262	0	0	16899416	3794197	3665293	0	0	0	0	0	0	0	4368876	0	3444985	0	0	0	953519	1926928	0	0	0
Decanoic acid TMS	809	1450	1460.62	0.732321	0	32916	55838	80587	68637	70918	75458	39484	58768	62043	53721	70604	0	59657	0	6334	0	83770	20485	94032	73135	48678	88304	0	79344	79374	37037	40282	58934	91890	35663	119241	61651
Dehydroascorbic acid 2TMS 1MeOx	905	1855	1877.51	1.21359	0	0	0	0	0	0	0	0	0	0	0	0	0	0	0	10389753	12456586	17674842	15952358	14892168	12383176	0	0	0	0	0	0	0	0	0	5889087	7329859	7797447
Dehydroascorbic acid 2TMS 3MeOx	874	1937	1967.11	1.55436	0	0	0	0	0	0	0	0	0	0	0	0	0	0	0	1360518	1499191	1612279	1475891	1418001	1275411	0	0	0	0	0	0	0	0	0	0	0	0
Desmosterol TMS	850	3202	3240.89	1.21449	0	0	0	587904	802182	2163784	1432952	1215319	837580	1925050	0	188102	2077279	1050149	3122063	0	0	0	0	0	0	0	0	0	0	0	0	585562	578657	584068	0	0	0
D-Fructose 5TMS MeOx	940	1859	1906.53	2.55693	15253492	8361302	7837728	19133602	21616660	20109852	35401330	36550157	34179470	4417041	3814107	4413708	1355237	1670883	14125238	2112027	0	0	0	0	0	12050839	9368398	11546680	7065954	5247032	4668999	14653266	13204886	14270531	7250753	10442378	6608168
D-Fucitol 5TMS	757	1770	1816.36	2.61897	0	0	0	32015	15060	0	153744	162054	150247	0	0	0	0	0	0	0	0	0	0	0	0	75435	0	85812	118488	83114	160685	0	0	0	0	0	0
D-Galactitol 6TMS	873	1944	1979.21	1.81131	0	0	0	0	0	0	0	0	0	0	0	0	0	0	930968	0	0	0	0	0	0	253760	332698	411826	267052	403358	451727	0	0	0	0	0	0
D-Glucitol 6TMS	936	1980	1975.09	0.247967	1813143	866690	785864	162453880	186754517	179928310	284225842	293945512	284277713	8090231	1401800	1902935	11292940	9547241	16917612	103785561	105278595	113946558	105347285	85841107	72019079	2020554	1848311	2371493	2055011	1850969	2186688	46093018	48820284	50668435	78307912	111653490	100035969
D-Gluconic acid 6TMS	934	2043	2057.93	0.73067	0	0	0	0	0	0	4067433	3988707	3810688	527868	0	0	6895313	3935611	5457831	9011152	1179505	15146442	1421316	3602711	3204767	10301572	13399704	11975003	10592212	11033031	11873986	4777314	4890385	5250347	8102641	9603476	10079446
D-Gluconic acid-6-phosphate 7TMS	879	2437	2374.75	2.55422	0	0	0	0	0	0	432733	378106	509541	0	0	0	13995423	3986522	890170	0	0	0	0	0	0	0	0	0	0	0	0	0	0	0	436056	444602	375815
D-Glucose 5TMS	913	1926	2006.22	4.16534	10273162	2444039	3641040	16629823	15271506	10501805	18500139	18023118	17232891	6581129	2174869	3047281	0	0	12773954	10007096	22747277	21239094	14937251	15567071	18297005	3349664	2601495	5526000	3051818	6406229	5716355	6628305	6584485	7282816	12163838	14978113	13685075
D-Glucose 5TMS MeOx	951	1904	1935.64	1.66175	458190091	265112583	252136722	379814710	431436192	375657251	468259541	466921525	443122684	173805225	159342028	199118254	19958679	48581537	328460000	184842149	293285112	314216787	228343242	272689137	233366454	168818429	148068208	231052320	265747337	316193809	197225594	296219001	293633245	317244012	236411821	318224330	285403475
D-Glucose-6-phosphate 6TMS MeOx	843	2327	2308.04	0.814698	0	0	0	1565394	1571941	1964074	10149197	8242968	7879445	378904	0	0	1263025	801240	4274664	385640	0	275868	322169	453987	294618	918905	906753	1026725	416698	302212	381076	1077164	1182399	1361675	1194700	1955414	1456803
D-Glycero-D-gulo-Heptose 6TMS MeOx	803	2111	2355.26	11.5706	0	0	0	1182021	1440770	1347445	2599821	2265387	2425155	0	0	0	1110574	399639	0	0	0	0	0	0	0	537820	292560	538203	0	0	0	433477	464258	491462	342842	461603	408288
Diethanolamine 2TMS	933	1278	1293.09	1.18108	204774	169016	451841	281324	455386	333156	405442	456968	408744	261084	165622	232748	350647	379231	317121	0	0	0	0	0	0	457993	684123	396942	545748	392931	376507	411023	391520	436645	0	0	0
Dihydroxyacetonphsophate 3TMS MeOx	902	1735	1777.14	2.42893	0	0	0	939871	925570	642965	1028879	697719	878805	292953	0	0	1507511	1109209	1298533	0	0	0	0	0	0	178846	0	224326	0	0	0	225942	272649	303468	317849	477410	398497
D-Ribose 4TMS MeOx	815	1668	1703.72	2.14152	0	0	0	137259	0	0	299246	323365	371225	266079	165545	216359	1137182	1081935	1080656	0	0	0	0	0	0	0	0	269518	0	0	0	358316	373552	392594	2203440	2863445	0
D-Ribose-5-phosphate 5TMS MeOx	830	2198	2148.8	2.23853	0	0	0	0	0	0	497626	675269	445812	0	0	0	893551	529053	784868	2334665	2597851	3607701	3053962	3699709	2772912	305437	270358	282891	383798	504343	318678	0	0	0	1645357	2305651	1937273
D-Threitol 4TMS	941	1505	1526.39	1.42145	638053	342925	341420	1679151	1780608	1522273	4393337	4097355	3720793	1382713	360813	451398	2922951	1706253	6140131	0	763867	671035	526191	534625	566582	2104565	2024608	1941746	2742201	2690399	2356760	1611034	1545725	1615120	881067	2956057	2678554
Ethanolamine 3TMS	869	1266	1245.27	1.63763	1830635	1966525	2238649	1710657	1704487	1393578	1385945	1701206	1525787	738370	1995412	1853197	2040148	2158211	2307479	8385063	8798292	10001109	8216163	9133932	8868646	1892038	2019318	1747882	1678424	1934356	2053874	878429	847635	1082812	4999370	6191498	5931593
Ethanolaminephosphate 4TMS	928	1792	1805.97	0.779392	0	0	0	253411	230101	384384	0	0	0	4057694	761753	1054875	1736752	748225	5030086	81174037	79977108	123938902	71188252	124986275	108879160	56663567	59383851	73452468	49580409	38118103	42605945	28819013	30548338	35228970	55276371	82255556	70555449
Fumarate 2TMS	956	1353	1351.87	0.0838846	0	0	0	1562638	1674209	1626952	3654645	3251753	2890853	1063875	113393	122368	4076382	2074710	6024478	5574545	5278642	7381885	3790695	4127561	3971452	1098674	1335061	1353461	1118402	915760	1355213	1080433	1174920	1172417	2987585	3919580	3375831
Glutamine -H2O 2TMS	877	1469	1487.49	1.25856	0	0	65514	442898	470900	315593	40655	0	0	509193	83275	99584	260463	889084	166746	120663	0	205170	0	0	0	586654	887102	285166	461392	397572	827434	265170	511491	469467	419207	470603	707563
Glutathione reduced	813	2173	2194.69	0.998337	0	0	0	0	0	0	0	0	557519	0	0	0	0	0	0	0	0	0	0	0	0	987380	0	0	892289	2084587	929589	0	0	0	0	0	0
Glyceric acid 3TMS	927	1344	1343.58	0.0316107	49894	0	0	0	0	0	116644	0	0	0	0	0	0	88898	117789	340800	183269	221370	206700	282383	201624	0	195831	0	0	0	0	26428	0	115611	132715	225989	0
Glyceric acid-3-phosphate 4TMS	947	1815	1831.08	0.886062	0	0	0	267514	431611	450729	3334080	2954487	2945859	265328	0	0	2440456	1263929	3371262	1364485	975938	913397	1046389	1046904	925225	865758	822241	593778	884709	532433	744172	408162	454871	490898	1345228	1905528	1601382
Glycerol 3TMS	937	1289	1285.71	0.255148	8777437	4967696	4860958	0	0	4238917	6469281	0	0	0	3579924	6083061	10428164	3939613	0	39722595	42238327	40794817	34899306	32208583	33914643	0	5424698	0	5637444	6640614	0	0	0	0	17166701	23912906	24330417
Glycerol-1-phosphate 4TMS	966	1780	1783.94	0.22155	511651	186102	166841	209236725	228003583	229230504	58780242	55028589	49304623	170309723	17803416	20932575	148835534	85843607	277539349	517746230	518478506	612401444	334570632	573229050	562315304	13590727	9250862	29183598	10281923	5462693	15540203	86106393	89044552	92129548	334364950	435179872	412413256
Glycerol-2-phosphate 4TMS	877	1741	1748.95	0.456715	0	0	0	271964	367036	412206	131333	108718	77496	314968	0	0	344000	237095	427436	693331	909191	960557	854262	913265	1077602	0	0	0	0	0	0	183361	210862	218291	419867	590936	557318
Glyceryl-gylcoside 6TMS	759	2376	2296.78	3.33398	0	0	0	131043	192599	153673	538944	215567	520345	0	0	0	0	0	0	0	0	0	0	0	0	0	0	0	0	0	0	0	0	0	0	0	0
Glycine 2TMS	940	1105	1129.97	2.25932	387143	0	0	4280992	5891759	5065009	53021383	57462040	59901695	6613292	588401	957372	48672999	13165999	55769260	26605214	28462856	35904505	30115867	55440754	39497084	28323716	27729593	44339411	53561264	35309046	41834509	22393017	18329050	18491262	34928127	55199210	44526659
Glycine 3TMS	943	1315	1322.2	0.547574	1491642	989479	909445	35648651	43213758	41751959	0	220800832	218915292	70041157	4367493	5564215	0	153213338	0	206046646	188683051	200689974	236049523	174472576	0	137753511	138180133	149164179	163627084	149732237	260825659	52928871	78013797	74884779	230616803	0	187391526
Glycolic acid 2TMS	925	1081	1085.5	0.416115	100363	107597	100684	64884	120382	98371	158980	129580	107565	124334	109944	105066	200772	146996	160843	796131	1051340	1341260	1155021	1013275	1026629	133890	101868	115678	83777	128330	130023	52951	81169	61770	569396	717676	715708
Guanosine 5TMS	843	2762	2813.45	1.86294	0	0	0	0	0	0	269037	235988	0	0	0	0	0	0	0	1214815	1556474	1839213	1240892	1612386	1900758	0	0	0	0	0	0	0	0	0	600802	850860	761796
Hypotaurine 3TMS	972	1608	1616.62	0.535987	0	0	0	2033636	2855249	2606075	22297184	19330919	17604006	4863957	658062	671947	34778898	18902163	54595635	22318933	20312512	25365446	15718506	19853030	17630237	470469597	0	318652774	498931793	434641477	374135474	186447872	203915189	229067321	109640439	158459719	151601840
Hypoxanthine 2TMS	953	1813	1823.97	0.605192	0	0	0	0	0	0	0	0	0	0	0	0	0	0	0	13348945	19370640	14687681	12804766	14851019	16305364	0	0	0	0	0	0	0	0	0	6956321	8799219	7917605
Iminodiacetic acid 2TMS	796	1534	1488.98	2.93455	0	0	0	443933	1156940	883324	8940961	4363923	2771274	0	0	94033	3835538	4006626	9711452	0	0	0	0	0	0	0	968103	0	906257	0	0	728009	824786	1565921	1223252	4212282	3642224
IMP 5TMS	826	2985	3042.21	1.91651	0	0	0	0	0	0	0	0	0	0	0	0	0	0	0	4909951	6399338	13818028	12975328	12450047	16146470	0	0	0	0	0	0	0	0	0	2958529	2897030	3925286
Inosine 4TMS	961	2562	2607.57	1.77867	0	0	0	0	0	0	0	0	0	0	0	0	0	0	0	39575111	64810983	68930972	53332906	67416972	68671615	0	0	0	0	0	0	0	0	0	26454600	36161086	31387455
L-5-Oxoproline 2TMS	922	1522	1538.59	1.09006	12951593	6873069	6528312	24134375	30557677	25931747	99663328	88250159	92126686	36684937	7200309	9631051	120415577	57164222	142722396	54631004	60518056	76558635	51358614	105379516	87117168	63724716	76766776	91101653	88944092	71347069	69680493	75110202	65002805	60126140	82610673	113768847	100307861
L-5-Oxoproline TMS	944	1511	1507.01	0.264075	0	0	0	1178157	1764041	1641075	5770361	5270781	5863975	1917330	0	0	6406577	3903897	11023516	0	0	152803	0	923449	347828	4389367	2389269	4192447	3705400	2268671	3496930	4714545	2683190	3204041	1290937	1977579	2230998
Lactate 2TMS	974	1054	1075.51	2.041	18953184	7416775	7567208	53226890	66132819	52717315	392375731	367159542	324793607	90155635	27796977	32690577	383318683	101233801	587065611	349857768	383293722	350621316	286216978	284249835	296187816	25976257	22903246	27286071	18533578	18242486	22646085	41657370	40438521	44728249	277679139	352586426	353501746
L-Alanine 2TMS	959	1095	1113.58	1.69683	0	0	0	38078227	42103544	42199718	227493961	151487385	148617083	21293606	4551093	5629951	123991378	59920964	258306349	15175301	20237911	19637477	15804046	14709010	16986911	28019703	24018611	29721865	33511031	28479535	45637608	20073151	25733395	29133612	70944830	77191388	68178022
L-Alanine 3TMS	932	1365	1373.69	0.636984	0	0	0	223222	698313	350594	5208159	3272921	2951624	0	0	0	1214430	379104	4367110	0	0	163349	0	282251	0	309771	595573	229965	854656	0	128154	1053293	858302	1212731	611222	3420841	2422997
L-Asparagine 3TMS	921	1670	1686.91	1.01239	0	0	0	968580	1028641	578917	1303929	488612	505308	0	0	0	1436599	564849	3562102	0	0	0	0	0	0	654074	0	3248869	0	0	1972872	0	0	0	0	0	0
L-Aspartate 3TMS	955	1524	1535.01	0.722333	0	0	0	56135808	62395535	64374511	70569049	56221635	46689319	7168431	1550235	1938454	4100126	15890830	11873348	39138991	41258585	39271742	29170751	42770066	48919687	60672327	57347968	48923707	47409170	35247838	54814421	29584666	49325760	50436318	47051245	58195137	59982250
L-Aspartic acid 2TMS	951	1420	1431.93	0.840237	0	0	0	10661122	16568535	14597965	29061073	31984313	34378303	1695186	0	0	16769802	7380302	34461374	6907463	11408300	10589969	8231428	15763688	9477334	23822696	22739494	31825755	36001096	28326585	31583930	22205125	7993465	18005361	10370045	18588086	10995486
Lauric acid TMS	946	1655	1655.79	0.0478307	2794727	2821948	3292378	1685072	2275207	2537954	2074901	1920837	1408329	1535703	1527012	1897864	1983172	1833792	0	436191	519643	690086	462139	522711	539282	2296866	2428981	1445851	1637082	1562725	1092875	1947303	2022047	2139815	1012512	1547740	1432309
L-Cysteine 3TMS	929	1568	1570.21	0.141093	0	0	0	315159	602119	634209	1156728	1408360	1179251	380717	122114	0	488287	386068	952698	76295653	71286958	80566429	81693908	82038198	102293504	1876317	4291913	2283436	2106849	2774707	2332281	713988	1250863	1223564	37984051	45727021	46635414
L-Cysteine TMS	957	1225	1229.38	0.357394	0	0	0	0	0	0	0	0	0	0	0	0	0	0	0	4802479	4688591	5217376	7194539	10346062	6508601	0	0	0	0	0	0	0	0	0	1578704	2538674	1242410
L-Cystine 2TMS	944	2270	2256.87	0.578539	0	0	0	0	0	0	0	0	0	0	0	0	0	0	0	1788543	2155655	1849516	637678	1753603	1784437	0	0	0	0	0	0	0	0	0	585046	1020257	891389
L-Cystine 3TMS	902	2298	2278.12	0.865316	0	0	0	0	0	0	0	0	0	0	0	0	0	0	0	4969692	6585295	5311427	2800387	2833099	3421664	0	0	0	0	0	0	0	0	0	1079864	2082456	1871378
L-Glutamic acid 2TMS	903	1536	1540.17	0.271348	0	0	0	41636847	42050290	40048608	71351984	108096582	101140797	28796200	3915802	5255246	50295782	26983293	26020196	47519117	41397769	43690885	32815221	55749784	35456125	27121480	29644693	31751938	36342910	28340893	33651791	26129941	35190283	39543015	34818558	53798677	49937886
L-Glutamic acid 3TMS	966	1651	1633.63	1.05225	0	0	0	107346685	116963260	116448660	268652448	188656979	170137208	51539109	4567417	5721364	157944803	115245510	234185519	191883675	206669216	212760013	173179738	196634375	201753364	157609592	164197196	233332647	192877102	169183174	234651653	86937324	110491133	115549788	190091582	271457246	194289696
L-Glutamine 2TMS	900	1543	1554.63	0.753578	259881	0	0	326975	0	609139	0	0	626015	1179487	0	0	958385	1895380	0	0	557985	1415209	1096886	617575	1152233	8844954	1257813	10172200	2972167	5697086	5122032	1879966	664918	1659273	1667596	5009210	1820268
L-Glutamine 3TMS	949	1768	1789.23	1.20083	336897	0	221673	46932680	43819668	41943999	33059795	17220916	4819072	47942167	1605096	1463102	198528199	157660682	142119983	0	0	0	0	0	0	0	93327696	0	68346651	8165564	1610760	12246370	80638025	78525271	0	0	1259449
L-Homoserine 3TMS	802	1455	1462.35	0.505485	0	0	0	109158	165333	198901	0	27826	0	0	0	0	32811	14073	93412	0	0	0	0	0	0	0	0	0	0	0	55810	0	46025	59255	0	46120	32963
Linoleic acid TMS	924	2217	2211.06	0.267822	0	0	0	0	0	0	0	0	0	0	0	0	0	0	0	3189338	4885749	4352818	3916147	4105947	3780440	0	0	0	0	0	0	0	0	0	1789501	2485995	2292547
L-Isoleucine 2TMS	792	1301	1307.48	0.498247	0	0	0	0	0	0	0	0	0	0	0	0	0	0	0	0	608454	760026	508540	0	904324	0	0	0	0	0	0	0	0	0	0	0	0
L-Isoleucine TMS	947	1179	1187.22	0.696895	1505919	707232	621538	5482665	6395887	5514095	20384043	21627442	21125481	3411872	756604	974826	13507457	5882121	22236195	3378937	4181285	3955616	3384944	4382168	3489377	7111068	7466153	9687189	9175619	7831918	11219316	6196135	5005323	6157416	8260461	10251772	9585662
L-Leucine 2TMS	878	1279	1284.14	0.401861	615553	340984	355741	807466	382018	378304	0	565334	0	1214550	403468	509443	605587	1773291	97492	797452	1067118	1281161	733653	1260854	1447494	1629187	1193009	0	0	1001520	1016609	915353	1659226	926947	698039	580141	686992
L-Lysine 3TMS	828	1849	1869.61	1.11465	1476111	644643	630580	694019	774741	775197	2315096	2452197	2723447	859165	669507	830640	2605042	949506	2751567	4829383	3250818	5625005	3479998	5001856	5849357	4079004	2523991	6145943	3559651	4922926	6257334	1758702	1501690	1508495	4686619	5189274	4543487
L-Lysine 4TMS	930	1928	1941.28	0.688827	1477630	0	0	4914890	4636540	4237144	13242469	10453465	7698872	5449104	1402111	1571769	16220401	8548859	32112050	3179399	2815294	3521462	2636946	0	2766654	4092905	8313984	5927086	10909284	7013648	8781381	4298150	7290238	7541402	4552565	8395935	8466467
L-Methionine 2TMS	766	1516	1533.94	1.18342	0	0	0	2428025	2420290	2661255	3788030	4083483	3106712	1663462	413895	441267	2294229	2367499	2761100	1514387	1296631	1329391	1072975	937874	1303515	2366985	2272581	2257865	2221402	1577267	2735954	1403156	2360158	2399966	2354182	2266151	2706977
L-Methionine TMS	943	1416	1419.62	0.255316	0	0	0	0	370953	140002	2788551	2965540	2893426	0	0	0	1216793	414769	3034557	663772	1076181	998127	795887	1163004	822438	460356	508104	798218	1195365	1157618	1404048	778144	332344	451598	976435	1583913	1161096
L-Mimosine 2TMS	932	1191	1204.13	1.10215	0	0	0	175566	180986	391288	0	381547	0	163953	38822	31335	337363	145543	576532	1322029	1775322	1829333	1014380	1340636	1193541	211354	238761	120474	307081	0	0	169865	173558	156984	387397	959476	636485
L-Ornithine 4TMS	905	1839	1837.35	0.0897456	0	0	0	631603	675242	0	0	3182731	2212370	0	0	0	0	0	2192267	0	0	0	0	0	0	0	0	934118	0	1935917	1501542	0	1051609	2467358	858770	0	1546415
L-Ornithine 4TMSB	856	1839	1837.47	0.0829293	0	0	0	524189	511416	524191	3184103	2250206	0	343887	0	0	1734554	0	0	0	0	0	0	0	0	0	1288992	0	1943099	1057091	0	0	890847	941586	0	0	0
L-Phenylalanine 2TMS	941	1636	1644.08	0.493837	1475474	598891	589712	8154778	8995451	9217267	30892015	21961400	19138481	5608663	1092456	1336458	16685332	11308026	33811873	5049890	5227504	5322867	4468212	5525042	5369639	12615486	14875265	15536887	16791162	14176733	19060087	8737626	9683431	10192572	11134759	17173559	14909881
L-Phenylalanine TMS	936	1559	1560.37	0.0881417	636509	319271	241155	1726974	2016441	1894856	4119322	6512478	7557577	1634922	418027	573271	3377768	2108425	4632641	0	0	0	0	0	0	1890106	1572451	2857227	2030132	1635209	2527444	2614784	1944391	2302708	1544061	1683125	1735382
L-Proline 2TMS	935	1305	1311.67	0.510921	0	0	0	500900	432185	443712	364720	957238	909659	538021	81254	104321	1629007	762930	0	190047	222976	268857	200774	264927	301727	1427434	1158978	2969864	1148419	1310449	2945569	767030	1035585	656933	637810	492050	784313
L-Proline TMS	941	1164	1185.8	1.8731	0	0	0	0	2151590	0	29977052	25500624	27003093	33560	0	0	16310330	3440897	5106011	0	0	1010381	0	0	0	7784174	7251031	16142426	10678191	12920701	24804134	5688811	2349847	4353584	7570802	4859191	6794008
L-Serine 2TMS	972	1252	1270.09	1.44485	1053266	523681	474899	10965974	10286032	12498689	54444467	57837263	61151239	7164467	839753	996960	45190396	14858271	54013938	9525192	0	10287476	0	8866105	0	15728955	15196725	15709037	22898397	17206869	15829525	15567682	16217324	16401609	21857488	31062769	25547867
L-Serine 3TMS	944	1368	1372.03	0.294448	348264	186256	208494	18705500	28365563	23778247	14956327	4260649	1643816	11687437	340000	596645	8459279	37341408	287940	3402438	3277370	1752228	1177368	1040762	3029303	2816194	7358295	3704283	1352008	2382781	5645274	739567	2511445	2556066	3751737	1797078	5861560
L-Threonic acid 4TMS	942	1523	1563.31	2.64692	133079	58689	0	0	75824	122570	1836785	1257352	0	526097	77087	89740	1222599	589471	2172640	1282239	2172353	2997036	2087415	2413389	2264420	0	0	0	0	0	776783	0	285578	0	1720017	1902361	2177825
L-Threonine 2TMS	959	1292	1308.37	1.26736	0	0	0	880901	0	7569835	40053430	80912258	85813717	7814871	2988494	0	46206885	14404649	73224104	5259190	6789328	7971152	5707201	7981818	6916702	37175712	26575052	42817103	53851224	46625146	31629009	38524328	32119431	29179398	32241772	47078565	39327536
L-Threonine 3TMS	965	1367	1399.05	2.34422	1361641	889726	769083	29935038	36604543	33510256	130787681	40628563	23195183	30338351	1290516	2580902	76590645	73549730	79077355	4388740	5118652	4118284	3806874	2995749	4740125	38593962	68926833	49961799	36790078	33508207	89203776	7716231	18491393	27292022	21516908	24522049	25830260
L-Tryptophan 2TMS	883	2239	2222.94	0.717207	141453	0	38187	0	0	0	0	0	0	0	142556	198402	898657	0	0	581932	1051103	852192	523859	1707613	996487	2079983	1199868	2791686	2257839	2160256	3181297	1514544	1067748	1141423	1528400	1875486	2264091
L-Tryptophan 3TMS	923	2225	2231.71	0.301773	0	0	0	1825084	1777754	1933728	5555080	4623824	3379294	1556049	0	0	3472115	2902019	12399494	637624	635132	0	0	0	428957	747340	2050281	1419863	1829039	1356092	1483779	942619	1690685	1709888	1246988	1663154	1607175
L-Tyrosine 2TMS	891	1887	1904.47	0.925942	0	434365	407764	2077082	2585039	0	0	7022506	0	0	0	0	5287001	1967320	3591603	4004712	3823509	0	2030939	5076927	4001096	5089696	4096756	7565338	5672074	4981847	7546780	4228550	2538104	2795287	4981022	7982090	8707339
L-Tyrosine 3TMS	963	1959	1960.46	0.0744914	921743	358773	309467	12162990	13416505	13091099	45824115	39258675	32015941	10143166	1104584	1154987	33512241	21368131	63173839	3243222	4157156	3267499	2429772	1968901	2425903	9814440	18031852	13482427	20380130	13184363	19285041	10350536	14805632	15451770	9909736	16744400	14678459
L-Valine 2TMS	967	1224	1228.74	0.386895	1325764	792586	693028	5286130	4620707	4972490	11442539	11242916	8988948	3670089	1051963	1399110	9961776	7050010	13171023	2489002	3270112	3971296	3065464	3089284	3832687	5857592	6899075	6761317	7466433	6866896	7576009	3741085	5408227	5871356	5152750	7125734	7998919
L-Valine TMS	963	1094	1098.02	0.367899	1256160	632271	701121	5084368	6554976	5418584	19790093	18720749	17942399	3783953	785343	935178	11247526	6067599	19673387	3286512	3656200	3145108	2858405	3347913	3299707	6546291	7100356	9699323	9333249	7951879	10418628	6304825	5878472	6079219	7070049	10679225	8521420
Maleic acid 2TMS	847	1300	1316.11	1.23894	26201	47484	52080	27967	39561	62111	73672	40341	0	23562	0	0	63553	112585	79591	54735	32480	0	0	0	31198	0	15785	0	0	14001	0	29564	11985	86971	28986	43646	29886
Malic acid 3TMS	946	1492	1501.37	0.627973	220794	164552	0	15096766	17139817	16205534	39340706	33330276	30597280	7513612	927115	1118958	43118843	20206612	63470797	14012649	15804146	15831470	11700922	15488145	12052674	15676824	15033545	15987836	13620717	10393192	13353222	13181813	13037109	13855393	20643641	27681296	24694677
Methylphosphate 2TMS	896	1170	1189.96	1.70589	128978	103609	83142	1903787	3118118	1863531	4864705	4555792	6060909	2125563	89315	146305	5694252	5946900	8147200	22179964	22206107	29950502	24412976	27894271	23907411	15528470	32353821	13640844	14290285	15026065	11289027	8200780	8463834	8721201	15684711	19990448	18491152
Methylsuccinic acid 2TMS	803	1331	1334.49	0.262102	0	0	0	0	0	0	0	0	0	0	0	0	0	0	0	0	0	463462	305521	311664	231783	0	0	0	0	0	0	0	0	0	251595	201081	243736
myo-Inositol 6TMS	954	2113	2134.5	1.01729	3677560	1812957	1815270	304890952	347386799	331706508	610835065	440905127	431809708	90618313	18853766	22655552	219156493	135549741	773934421	604784045	603772041	681042018	558016065	676081170	662642265	679873437	942771556	618806660	905233915	983114584	710903791	581164061	584378849	598282064	569021191	781653107	707164754
myo-Inositol-2-phosphate 7TMS	910	2478	2474	0.161421	0	0	0	0	0	0	0	0	0	0	0	0	0	0	0	0	0	0	0	0	0	1672038	1628067	1855990	2263458	2657416	1250368	437062	518024	900140	0	0	0
N,N-Bishydroxyethyldodecanamide 2TMS	871	2448	2362.14	3.50721	1660295	1434526	1764928	1223063	1393833	1702430	1711760	1373510	1239680	1403427	1006722	1211801	1776581	1943795	1978702	0	0	0	0	0	0	2100553	2029206	1838911	2071355	1699773	1294529	1561131	1567704	1696874	685029	923153	1236359
N-Acetylaspartate 2TMS	838	1664	1670.18	0.371354	0	0	0	0	0	0	0	0	0	0	0	0	0	0	0	0	0	0	0	0	0	338314	75281	415040	308666	0	434612	143810	122149	65272	0	0	0
N-Acetyl-D-mannosamine 4TMS MeOx	762	2084	2122.55	1.84993	0	0	0	0	0	0	0	0	0	0	0	0	0	0	0	2274077	0	0	2078701	0	0	0	0	0	0	0	0	0	0	0	0	1456145	1346405
N-Acetyl-L-alanine TMS	800	1258	1274.34	1.29926	0	0	0	0	0	0	0	112959	110119	0	0	0	0	0	0	0	0	0	0	0	0	0	0	0	0	0	0	0	0	0	0	0	0
N-Acetylneuraminic acid 6TMS	759	2630	2695.07	2.47406	0	0	0	0	0	0	0	0	0	0	0	0	0	0	0	0	0	0	0	0	0	1979435	19926920	2843015	1371952	13814077	1837995	1748611	1440412	1658355	0	0	0
Nonanoic acid TMS	961	1355	1363.96	0.66141	1238763	670931	910825	841313	650603	915177	1133316	1150312	690215	975119	937663	808825	1538553	678719	1284370	798598	675392	717653	350644	935561	707780	933491	954297	726671	890177	979530	909121	747032	921685	1452041	794278	1264473	778785
NorEpinephrine 5TMS	862	2162	2190.86	1.33468	0	0	0	0	0	0	0	0	0	0	0	0	0	0	0	74556	63550	123665	53368	104856	116788	0	0	0	0	0	0	0	0	0	0	0	53091
Palmitic acid TMS	967	2050	2049.12	0.0427146	18912464	17717814	17993425	19938687	20558359	20358398	18000584	30837069	16044870	19345188	24993776	17720660	18425244	17724608	19366623	28555249	38414182	44206326	35655483	31984412	33260705	20159282	17887332	20846242	30157402	20409927	27970479	19947462	19978662	23040683	30073493	36367078	34588983
Palmitoleic acid TMS	869	2034	2029.84	0.204753	0	0	0	0	0	0	0	0	0	0	113752	64666	0	0	0	486513	1030584	1641751	1132268	800671	784729	124964	0	0	0	51742	213108	0	0	0	687245	562504	667540
Pantothenic acid 3TMS	953	1999	2015.35	0.818011	0	0	0	328335	334183	367919	572876	474141	385491	615538	521481	671275	1025018	607790	20246599	1970981	2220499	2535521	2216409	1998508	1958867	5369443	6863089	3289562	6180447	6077418	3464428	2354369	2512647	2621056	3059718	4485369	4030589
Phenylglucose	956	2309	2292.92	0.696357	23221725	20821358	20114812	18931429	21928702	22138217	22742473	21254678	18427625	18727136	15239766	17367652	22546571	20214380	22229758	2984658	3493553	3312178	2621561	3216213	2864871	20553786	22714599	18329108	23768937	19134975	19190334	20885631	21307899	23109793	10096346	13675991	11465362
Phosphate 3TMS	935	1286	1288.64	0.20507	25002089	17102277	15887997	151094922	194003426	0	0	0	238751403	184294330	22162420	25058196	277439898	0	0	521935887	455838117	515905616	431914054	497175679	478979364	175461763	172095288	180290672	0	175400200	172006498	0	178011005	0	359699309	363695716	429581930
Porphine 2TMS	927	1322	1348.99	2.04191	1744765	1043793	1011484	1478192	1603995	1535926	4596446	1470127	1097394	1536528	744651	1012925	2159959	1316451	3368653	2834634	2065085	3986433	883363	5339260	3104234	1638733	4031978	1052536	3457967	2445891	853402	2675183	3248302	3919853	1047013	10100773	2927292
Proline CO2 2TMS	814	1583	1594.56	0.729953	0	0	0	7895140	10011199	10265530	42892557	40666655	25277062	6854994	0	199863	29235749	16974626	18581076	1724452	1631936	1840134	1573622	1794294	1788530	15321584	23529920	21314909	19810834	16737871	26673950	10722866	14362641	15480644	13466558	17265390	17876989
Putrescine 4TMS	950	1735	1756.78	1.25547	0	0	0	165555	0	0	1875239	859871	1214825	6787541	599184	619492	21140584	21998791	33603807	655898	753429	824789	591251	0	425409	2431064	4835159	2842531	3401777	3180252	4434592	1430850	2531517	2076504	4399295	5628763	5581076
Pyridoxine 3TMS	852	1900	1920.84	1.09702	0	0	0	127414	0	114561	315318	0	264065	0	0	0	457339	251856	293011	0	0	0	0	0	0	0	283380	282286	373234	552579	583581	0	0	0	0	0	0
Pyrophosphate 4TMS	915	1653	1688.73	2.16178	0	0	0	692071	207636	2206105	510427	2124115	2637011	4614582	0	0	827411	1888879	436160	1012745	3241129	4077756	3713259	2006254	2954596	7159021	289921	12869106	1372286	7224091	20160088	638237	465216	373316	14303456	1234444	2411569
Pyruvic acid TMS MeOx	953	1037	1062.85	2.49309	981043	623781	543030	951449	1026765	868858	3196386	0	3087225	643888	157986	267331	2100297	722923	3177636	284559	284043	305881	256707	266785	267944	441871	358736	808671	598036	552365	575272	684060	579659	619477	887899	1078870	1570964
Raffinose	908	3466	3533.1	1.93605	0	0	0	0	0	0	0	0	0	0	0	0	0	0	0	1480893	1637504	1418648	1236937	1369363	1485496	0	0	0	0	0	0	0	0	0	544891	616672	645367
Ribitol 5TMS	961	1747	1753.09	0.348675	42670661	37697309	36333372	36346372	42068911	41538171	46786337	42822636	40551828	35352318	25975680	30827561	45218603	38138252	48937879	8923095	8203996	7801842	7049517	7617395	7397401	41451398	40317591	35786941	45071950	36507167	36715067	38829148	38886939	44623837	21688538	27538143	24874842
Spermidine 4TMS	965	2261	2252.99	0.354166	0	0	0	3743396	2957964	2624373	7810965	11677961	4858587	3017277	0	0	6837055	21771412	17653133	0	0	0	0	0	0	575867	15660040	654310	2853582	2922509	1987763	971171	4060681	4056503	1068288	1425822	1625888
Stearic acid butyl ester	835	2388	2318.07	2.92823	134408	182200	348312	199780	402204	0	0	513113	649604	325156	192465	132055	0	641953	0	485569	0	2706354	0	306575	1117094	440385	323973	257162	0	280008	0	1474115	209098	139179	0	0	418151
Stearic acid TMS	963	2246	2229.02	0.756175	13620450	14664591	14302863	16388183	15783436	15983786	13428600	26852626	12283378	17979649	28814801	16149331	13911221	14317956	15355978	14321310	24562957	33476279	28511940	17452463	21672200	16737283	13894593	19644811	26781319	17228844	31181862	15490656	15185113	18130080	24527505	25392360	23788984
Succinic acid 2TMS	793	1321	1322.2	0.0908859	508268	0	0	0	0	0	68483611	0	64717054	0	0	0	0	0	0	75123467	84649649	77475526	0	73557889	0	0	0	0	0	0	0	0	0	0	0	0	105045412
Sucrose 8TMS	797	2661	2705.52	1.67305	524995	0	0	0	0	0	0	0	0	0	0	0	0	0	0	1055829	0	572737	405105	501933	570717	0	0	0	0	0	0	0	0	0	529003	607057	502774
Taurine 3TMS	959	1669	1691.81	1.36687	0	0	0	0	0	1730125	21257771	9437539	19693576	3653255	0	0	46674761	29398242	64385893	82462644	75018095	94494805	95454164	68949525	66739410	44999648	71545507	17785669	66547587	81320771	50527254	2879770	15210740	12557299	83875734	81844747	78279357
Threitol 4TMS	804	1485	1526.56	2.79865	0	0	0	0	0	0	0	0	0	0	0	0	0	0	0	357797	0	0	0	0	0	0	0	0	0	0	0	0	0	0	1005988	1409961	1261163
trans-4-Hydroxy-L-proline 2TMS	796	1478	1482.77	0.322658	0	0	0	145100	179068	155438	1109768	1407955	1316254	268277	0	0	1288202	616961	1269365	0	0	555941	0	0	0	277327	295546	273601	356958	316522	344485	194655	206023	219973	0	0	0
trans-4-Hydroxy-L-proline 3TMS	886	1530	1541.63	0.760196	0	0	0	0	0	0	4498830	3265033	3204822	296745	0	0	1544011	1416742	1848353	812419	2213240	3129211	2502677	2264036	2067251	818422	0	926285	635629	0	1760961	815037	533866	670749	1343360	2481667	1698700
UMP 5TMS	864	2896	2881.4	0.504112	0	0	0	24965088	25680672	32501259	29365180	23527419	16883450	9420700	0	0	21326941	10621744	36045607	31685313	24902769	38670741	29986576	29117812	24259472	11656288	5589876	5153671	9311637	3540763	13288526	13263534	12204450	12926468	30892098	49733460	41417301
Urea 2TMS	931	1249	1249.71	0.0565487	623166	497641	367392	1770522	2070195	2015086	0	4956820	3921153	1870286	268637	402941	2368175	2296735	0	274434337	192980818	69489829	51432372	60463835	126117438	795673	861156	932889	0	1125251	1250807	238341	912336	1053880	146333362	222489030	182652903
Urea 3TMS	894	1194	1214.53	1.71984	0	0	0	0	0	0	0	0	0	0	0	0	0	0	0	1165909	1026597	1720311	2862782	1283169	1508906	0	0	0	0	0	0	0	0	0	0	0	0
Uric acid 4TMS	854	2100	2132.19	1.53266	0	0	0	0	0	0	0	0	0	0	0	0	0	0	0	552260	1072355	1093808	924539	695625	930959	0	0	0	0	0	0	0	0	0	391590	529852	440227
Uridine 3TMS	829	2469	2373.52	3.86697	0	0	0	0	0	0	0	0	0	0	0	0	0	0	0	2494893	0	4211446	2637037	0	4175945	0	0	0	0	0	0	0	0	0	1785450	2973956	2559395
Xanthine 3TMS	873	2022	2044.14	1.09481	0	0	0	0	0	0	0	0	0	0	0	0	0	0	0	5177399	8248420	6153034	5102310	5573956	5770219	0	0	0	0	0	0	0	0	0	3009572	3178943	2969958

## Sheet: Annotated exometabolites GCMS
Compound	Match factor	RI_data base	RI_experimental	RI_deviation (%)	BLANK_1	BLANK_2	BLANK_3	IMCD_CP_1	IMCD_CP_2	IMCD_CP_3	IMCD_NT_1	IMCD_NT_2	IMCD_NT_3	IREC_CP_1	IREC_CP_2	IREC_CP_3	IREC_NT_1	IREC_NT_2	IREC_NT_3	MEF_CP_1	MEF_CP_2	MEF_CP_3	MEF_NT_1	MEF_NT_2	MEF_NT_3	POOL_CP_1	POOL_CP_2	POOL_CP_3	POOL_DIFF_1	POOL_DIFF_2	POOL_DIFF_3
1-Methylnicotinamide	855	1488	1491	0.201613	127479	334749	234241	243869	232724	244084	226631	222759	191779	160897	201778	179857	146292	188546	245514	0	242618	255487	246273	223181	237889	245446	226077	246879	191406	205634	253667
2-Oxoglutaric acid 2TMS MeOx	867	1587	1586	0.063012	0	0	0	367646	580937	520024	329305	0	461988	679806	1041908	1064651	1117303	887036	1267205	0	0	0	0	0	0	402325	386105	635697	589081	447621	445563
3-Hydroxyisobutyric acid 2TMS	884	1167	1170	0.257069	318973	0	0	0	447986	411948	555514	499213	476905	573638	621219	717913	744709	517763	1153362	596052	851984	872021	696615	769209	770240	586496	577451	636224	642997	735006	654299
3-Hydroxyisovaleric acid 2TMS	921	1216	1221	0.411184	0	0	0	0	0	0	0	0	0	73019	114269	0	224113	106174	272819	105519	208809	198289	125604	232880	176196	92321	74960	91702	99268	154485	110459
3-Methyl-2-oxobutanoic acid 1	930	1090	1120	2.75229	0	0	0	179424	204746	201233	193367	191558	178294	236837	492169	474762	281313	215957	293838	373790	418089	534445	421575	359816	489636	299443	313482	311047	180385	238368	236761
3-Methyl-2-oxobutanoic acid TMS MeOx	907	1118	1146	2.50447	0	0	0	143529	157015	124937	111088	102604	109178	161557	332234	310525	183391	150567	208723	218249	223451	298979	231981	211510	295701	203571	198942	194976	136289	167398	169061
3-Methyl-2-oxovaleric acid TMS MeOX	943	1189	1192	0.252313	0	0	0	691928	756913	595869	559119	493115	521983	867824	1179532	1154359	849343	909080	884814	1057048	1073350	1281129	1102275	1023246	1243241	952536	915574	944909	727554	840331	815599
4-Methyl-2-oxovaleric acid TMS MeOX	965	1203	1225	1.82876	0	0	0	855984	956235	716167	655648	588643	620951	1302059	1592971	1493730	1188029	1188172	1095368	1397342	1506464	1838063	1374673	1397285	1689163	1209608	1207421	1150619	907869	1036998	1035278
Aminomalonic acid 3TMS	791	1485	1485	0	54474	109964	41218	71506	104974	106635	94444	79593	81675	63090	68149	89332	44629	49572	114117	79354	119120	0	110257	101570	79883	111558	83531	122780	90440	127364	123365
Arachidic acid TMS	787	2433	2445	0.493218	31884	24583	50213	22138	24739	22267	27033	31744	159164	21094	32747	22177	28698	20309	0	54683	35797	21624	49113	68954	11338	35304	23728	40906	43164	53506	61799
Benzoic acid TMS	938	1249	1259	0.800641	105139	348760	239378	203732	255550	232111	288334	238248	165467	114068	110312	116795	185693	159800	227381	146461	166994	120005	234552	142919	104062	256585	231914	239960	150813	240690	231289
beta-Alanine 3TMS	892	1433	1439	0.418702	36782	91324	55273	142564	175776	144114	146281	108276	97073	81474	90057	100181	34468	41405	0	62160	79513	76796	34442	34616	46752	144173	141125	142062	42456	78112	85390
Cholesterol TMS	895	3150	3192	1.33333	626805	536122	522080	592688	509097	460646	471468	463113	557398	462301	586051	605326	355726	383973	326680	644033	533701	830676	487944	642806	804858	510417	543217	478011	562300	455449	505658
cis-Oleic acid TMS	787	2218	2222	0.180343	163711	212364	264629	213440	205945	216456	190203	186044	801138	286396	325437	303503	236421	165461	126031	300714	248703	184499	250334	397984	155939	259741	267821	313322	269734	330837	326616
Citric acid 4TMS	845	1845	1842	0.162602	0	29892	0	44413	36711	37956	64889	61303	43959	63989	23648	0	74770	0	72162	0	60878	38513	57399	0	47163	43429	43810	41573	49334	0	63192
Decanoic acid TMS	841	1450	1461	0.758621	39111	32349	85144	54023	47202	47076	31098	48051	31240	0	41524	23791	39901	31317	21608	25417	30119	31454	26573	31533	13255	30562	9577	45526	38460	30074	32396
D-Fructose 5TMS MeOx	934	1859	1907	2.58203	41025218	55041753	44818449	45852172	49266573	41223913	51119597	44577733	45058373	39581582	36928699	38179316	45148210	42985431	46622132	40975801	44131022	42700268	45243737	38019340	40860020	42418134	43213199	45898424	40835609	47829620	47239893
D-Glucose 5TMS	947	1926	1937	0.571132	759172961	892864771	818229303	755836298	773149833	673001005	737890307	675120329	694079765	657503779	677885516	641889071	603411183	665849398	602522754	763430136	853354981	762883745	751715116	772905428	758335780	767558981	734642274	755518140	686773823	779340074	737100980
D-Mannitol 6TMS	953	1946	1976	1.54162	10158053	12313592	10016691	13852295	14701301	12851678	13794946	12567475	12337319	9730657	8636894	8958687	11121423	10210268	10813676	9286796	9796081	9867484	10235824	9402750	9848057	11313151	11053342	11333984	10106520	12563671	11452078
D-Ribose 4TMS MeOx	882	1668	1704	2.15827	268184	373774	302553	657433	694385	583491	502677	338226	442631	779065	1543960	1837922	427504	552143	495397	304538	417815	359009	429671	272984	260668	840775	759330	788668	335401	514357	472878
D-Threitol 4TMS	957	1505	1526	1.39535	3939628	5134747	4081765	4422224	4767330	3913031	4915068	4220139	4333402	3641348	3589288	3659350	4331925	4288254	4425304	3670157	4028349	3927730	4159973	3799271	3806417	4291493	4180445	4390657	3990189	4884611	4585983
Ethanolamine 3TMS	821	1266	1245	1.65877	1217363	646977	1097409	904875	644306	1006842	687443	951370	602023	1228159	1028426	1174294	653649	642808	477607	900834	612820	1155655	624419	740169	1125757	650177	735525	602925	933892	433312	440388
Galactitol 6TMS	832	1944	1980	1.85185	225093	291318	0	242428	0	0	0	0	187260	220682	207097	182606	0	238267	261192	171155	225784	159339	280270	203089	224780	254029	174646	162387	0	285334	262352
Glyceric acid 3TMS	921	1344	1343	0.0744048	85755	113395	99238	100570	98757	95907	104815	81381	96314	82758	90277	98095	92771	92110	90045	68489	80901	77830	81152	78631	74019	89128	88848	97491	79799	107620	86252
Glycerol 3TMS	941	1289	1286	0.232739	5075287	10804298	4691499	3887367	4897545	5407517	4543603	6753429	3057541	3745585	2848999	2408502	3672161	3647874	5117880	5598406	5028110	4518933	5068662	3954129	3996367	10610645	4718825	5582152	4390412	4963574	5652907
Glycerol-1-phosphate 4TMS	863	1780	1784	0.224719	55702	62707	100900	193089	231228	215302	58807	58886	44914	185049	495053	720507	83981	129233	135751	47003	56048	41437	56132	0	38379	178154	198844	222667	72118	68810	103329
Glycine 2TMS	936	1105	1129	2.17195	2285968	2823676	3011777	3857195	3901109	2694748	3264443	2892861	2795042	2565051	2806231	2848610	2402673	2271530	3444110	2307525	3049103	3019096	3072903	2077109	2768444	3405044	3697949	3543048	3275851	3717541	3253472
Glycine 3TMS	971	1315	1321	0.456274	7979423	11632767	5681337	8518724	14117638	13505611	12583019	13366689	15270362	8585621	11787797	11804014	8520625	8887869	10995383	13083596	14451598	15006921	13863281	12297052	13914568	10324526	10258464	10255709	6340353	10277151	9209923
Glycolic acid 2TMS	933	1081	1085	0.370028	118746	102952	105411	105753	117420	136572	113761	135361	114564	120617	138618	111374	107537	103011	119159	140742	127360	158073	109595	126237	158087	126327	101141	115388	121283	105087	152934
Guanosine 4TMS	776	2761	2781	0.724375	262655	0	121703	153994	0	104920	143154	96407	109147	119170	174783	83512	70447	94054	93662	102721	79615	125322	122867	0	150207	0	0	140433	174519	165378	0
Heptadecanoic acid TMS	779	2146	2148	0.0931966	20263	19021	27372	0	43151	32605	29192	36020	73979	39320	21701	0	40164	0	0	29466	29650	20793	29794	37660	19989	0	34753	42534	34626	44890	48017
Hexanoic acid TMS	932	1074	1080	0.558659	53188	406569	45270	0	156389	314815	144252	336275	138124	109518	68007	76789	89132	116717	385460	422092	160248	371511	188264	99983	81341	465976	49749	94055	0	33182	389979
Hydroxylamine 3TMS	870	1125	1127	0.177778	400496	618803	534476	513256	0	596237	478687	476424	384297	429587	435930	371308	474132	442673	0	420772	476143	415779	549611	365320	375444	591853	581229	661721	456725	685242	642217
Hypotaurine 3TMS	899	1608	1616	0.497512	0	0	0	0	0	0	0	0	0	0	0	105977	0	0	0	654375	509716	929433	689592	377149	594360	279835	285016	309189	161637	236378	211964
Iminodiacetic acid 3TMS	790	1534	1489	2.93351	0	0	0	47605	311829	0	0	131482	91701	0	80903	0	139927	75588	335342	0	0	0	0	0	0	138603	249498	347189	28330	284826	230859
Isomaltose	903	2888	2953	2.25069	459562	491870	454850	437488	400315	364320	370907	392803	435170	436853	393106	382613	349059	420538	365629	389594	326284	426077	313731	421734	417920	387662	380996	346299	453555	331565	399184
L-5-Oxoproline 2TMS	964	1522	1538	1.05125	65446649	76617478	60002289	58242163	59083442	49910962	59763690	52169728	55353484	53767030	45109088	48444361	53311891	57775961	54101429	51196828	53374633	54132334	54783049	52547657	52194083	53451956	51308691	53725278	50491593	61680852	56217097
L-5-Oxoproline TMS	935	1511	1508	0.198544	1883273	1884806	3070859	2933662	1928620	1694972	1805485	1752646	1487345	1852364	2199404	2244370	1794929	1498051	3089924	1423600	1610013	1700926	1547032	1238066	1912399	2821213	2557109	2788108	2821150	2321698	2954791
L-Alanine 2TMS	877	1095	1113	1.64384	1128101	1211687	811532	7344147	8757791	8371197	8164492	8212452	8502319	6550136	12492637	13502168	8244551	6019188	18005870	4911460	5618277	7107236	5322804	4981060	6531984	6561969	7390750	7264509	5954763	7639088	7128374
L-Alanine 3TMS	958	1365	1374	0.659341	0	176106	0	577727	1629295	1007186	1577748	839082	688340	349912	477243	639463	1148604	705686	3326040	254602	769653	290083	839629	429093	236172	1465820	1878746	2108987	411231	2814405	1467550
L-Cysteine 3TMS	766	1568	1570	0.127551	80506	159005	73977	116895	142330	158272	238670	152043	134936	77683	95805	0	0	118748	58464	130906	154860	154296	168304	119992	132843	87352	87799	108344	60572	142129	145823
L-Cystine 3TMS	780	2298	2325	1.17493	0	0	124920	46644	212477	80271	111293	63517	123074	69998	46042	84624	34539	174867	50607	63470	133030	39371	65278	97035	30410	56927	76944	75402	0	93191	77989
L-Fucitol 5TMS	867	1770	1816	2.59887	141262	166260	144985	136317	144492	116637	159869	144725	144782	115762	126510	111609	140491	166379	140701	110127	125024	124197	156862	120541	136650	154792	134570	142579	140824	164618	145548
L-Glutamic acid 3TMS	952	1651	1631	1.21139	653028	859401	350255	4036011	4954273	4373986	2771655	2317939	2775400	2178219	7077624	7641111	1618470	1764165	4194551	0	0	0	0	0	0	1972958	1908778	1993715	1140507	1315741	1361732
L-Glutamine 2TMS	845	1543	1487	3.62929	2030169	5222748	715191	0	2173714	1534542	2073330	1815294	2033126	1431406	690764	549295	1646298	2463444	0	1977706	2999096	1687528	3076345	3091683	1409835	478764	781173	1049008	248531	741168	687732
L-Glutamine 3TMS	952	1768	1789	1.18778	86700740	97958766	62920033	48552970	64685935	44878067	53072256	44823590	49476550	56629568	36254162	36554690	41180988	66086638	23383192	67121929	69952393	64207706	67022948	68990354	68634316	42700213	43351424	45482355	35411525	42753152	43513116
L-Isoleucine TMS	958	1179	1188	0.763359	10156510	13733326	11565687	10783603	11827644	9228703	10101994	9721251	9809274	7938971	7348019	7780481	8643343	8250437	7674527	7734563	7762870	7269385	8174384	7183723	7278307	9829902	9403568	9725794	9131927	10187673	8911907
L-Lactate 2TMS	968	1066	1074	0.750469	47089266	65579222	47738884	372771774	362549681	316359883	396976310	393347181	403076887	200554653	3671073	168607490	541386504	403250555	482212398	80318658	73969805	104203143	88165427	68039059	89922190	155255195	147525911	146390382	311707757	144942058	192416067
L-Leucine 2TMS	911	1279	1284	0.39093	2526327	3328807	2420041	2145500	2311555	2440093	2234548	2149843	2542882	1931700	1316321	1465730	1378056	2427391	1393502	2403904	2171433	2284965	2701605	2549539	2356845	1649404	2152972	1839747	913976	2170098	2006556
L-Lysine 3TMS	851	1849	1869	1.08167	9801508	7680243	8521331	8037928	7895988	7426474	6529598	7781023	8002904	8912620	10180713	8233044	6685975	7285115	6385704	8508737	6885815	9401563	6826799	7434439	10260474	7920002	8103593	7205429	9430518	7118038	8009814
L-Lysine 4TMS	945	1928	1944	0.829876	18894471	32049155	20029915	23079870	30306942	22461952	28605986	20426684	22775945	17922041	16948985	18515621	19230460	22736258	21839967	20264890	25457448	23059311	24576877	20572511	19039590	26285066	23806132	28128529	14892273	28052448	25906564
L-Methionine 2TMS	958	1531	1534	0.19595	4714247	5541154	2319411	2743113	5167705	4234576	4405246	3622861	4476446	3158596	3215371	3060553	2691247	3854301	1795664	3868687	3746551	3988525	3813782	4252075	3915680	2483148	2831026	3104490	1900554	2904567	2632252
L-Methionine TMS	934	1416	1420	0.282486	313405	449119	1161251	1049957	541815	440881	517621	380469	285019	324403	515072	526567	407217	255445	824171	284386	463567	406328	443094	238125	347227	960102	718088	693164	1016967	674328	851109
L-Mimosine 2TMS	861	1191	1203	1.00756	0	57137	25209	32370	38913	34035	37776	37422	21500	20873	11895	26854	40595	30012	41464	28439	55219	34721	43546	49342	0	37363	52687	0	0	53583	32217
L-Ornithine 3TMS	839	1769	1768	0.0565291	0	0	151092	368521	372161	242500	270122	311954	327307	203023	133615	184311	163525	0	244040	173803	114447	351016	136326	194834	275785	315414	377721	247214	308609	246696	333624
L-Ornithine 4TMS	947	1839	1838	0.0543774	875031	1940741	1069001	2245569	3185571	2323528	3346221	2293995	2410559	1151041	1018412	1076774	1524169	1422395	1608475	1898041	2598200	2815908	2753225	2133737	2264107	2523177	2179843	2606264	1406556	3379216	2511452
L-Phenylalanine 2TMS	943	1636	1644	0.488998	10888954	15821298	9522116	11142973	14955898	10824440	14065473	10065293	11334377	9463917	9167108	9289906	9883296	11670647	9368787	10129801	11876724	11107359	11899703	10432328	9899469	11812572	11586911	13108641	8057319	13668660	12073021
L-Phenylalanine TMS	950	1559	1560	0.0641437	2983461	2832633	4052172	3951738	2883571	3170850	2507337	3118849	2451985	2653399	2911350	3109613	2412287	2304901	3160666	2764371	2911684	3110101	2874632	2970564	3197078	2850344	3088266	2882912	3747978	2476585	2670102
L-Proline 2TMS	897	1305	1312	0.536398	0	0	0	88894	84782	107057	74089	79932	60922	43435	34187	50311	25697	27550	68321	103736	80864	174709	95158	111527	156187	79087	58077	51997	30002	62303	68283
L-Serine 2TMS	973	1252	1269	1.35783	7782528	9825178	8087058	8038417	8333857	7071956	6679114	5965464	5359779	7304127	6988674	6726150	6645772	6573464	5578823	4501303	5142753	4562874	4893865	4347704	3933797	7056483	6827830	6699114	5125537	6277253	6201979
L-Serine 3TMS	913	1368	1372	0.292398	1772035	1533414	1022490	737442	1359000	1308442	908236	753266	1137859	1095500	888161	738524	669497	975412	180598	760862	865467	736552	835674	1486716	790070	683434	916735	723354	532131	641900	550414
L-Threonic acid 4TMS	917	1523	1563	2.6264	499885	592777	558261	829677	741461	562598	745257	703975	694990	616984	619080	641364	731042	623015	837353	621064	806405	605188	533690	525538	542354	564058	699746	590213	660380	624187	728381
L-Threonine 2TMS	899	1292	1306	1.08359	19678298	27212293	21499656	23265842	25449548	20838364	23234055	20659617	18849068	18962243	16779621	17915050	19649296	19531397	20811363	18244847	20146757	20857603	20654471	17430009	18544072	23459235	21026101	22934010	18683270	23948239	23059809
L-Threonine 3TMS	964	1367	1399	2.34089	7090271	4897069	3163377	3586665	6164586	5046149	5606641	4180366	7061755	3706139	5111394	3867558	3395695	5000165	2243453	5180197	5723694	5422417	5796235	10120843	5551478	3555978	4055989	4010481	2490263	4105807	3531691
L-Tryptophan 2TMS	876	2239	2237	0.0893256	501813	657211	726236	783637	750724	614040	594767	677474	540666	661943	615439	580780	609940	469240	585523	524276	510169	549717	619805	590558	535542	667134	725524	618657	659080	700186	668421
L-Tryptophan 3TMS	945	2225	2251	1.16854	1106529	2288107	919296	1181295	2264904	1406807	1816897	1022132	1080721	714279	595406	944384	923298	1203587	954763	1142046	1905551	1202304	1848168	1204360	950005	1215353	1383535	1580545	325794	1457012	1144600
L-Tyrosine 2TMS	798	1887	1904	0.900901	3160125	2889487	3288986	3061795	2399935	2511066	2310582	2684064	2788343	3004149	2983995	2772492	2373081	2262162	2221903	2541057	2405125	2911812	2307658	2554799	3213216	2654474	2329813	2365017	3726606	2204053	2763339
L-Tyrosine 3TMS	957	1959	1962	0.153139	13382313	21427740	12478834	14572664	17984855	15238572	17623830	13681575	14180354	11412969	10059550	12023223	12687318	13741294	13532150	12748298	16636915	13100417	15891289	13042877	11036342	15918388	16347382	17416962	9599634	17364435	15911004
L-Valine 2TMS	964	1224	1228	0.326797	6133276	8346778	4408800	4035726	5104656	4903841	4840136	4694151	5135997	4035117	3766566	4752020	4218816	4688642	3686962	5535918	6540047	5280616	5806788	7860986	4926573	5207184	4623201	5427481	3308949	5311823	4292290
L-Valine TMS	975	1094	1098	0.365631	9648639	11505503	10885716	11365120	11716704	8235407	9845543	9494959	8455569	8549635	8153222	7927422	8337012	8798405	8162872	7130775	7829312	8306280	8537967	6239754	8452749	9914179	8757246	9375081	8379156	9784750	9669810
Malic acid 3TMS	855	1493	1502	0.602813	139619	155182	137670	396756	454706	394339	301520	270428	258859	274706	849792	907793	443178	303729	873619	181737	190286	188960	188745	187936	179831	357764	400928	384975	299884	369238	352759
myo-Inositol 6TMS	949	2113	2132	0.899195	20242059	24607927	20789072	23617883	25147915	20436358	23710905	20626177	21002174	18145044	19751370	20662646	20030347	20631644	17953459	18684890	21886576	21517457	18705439	17951972	18526834	22442082	22474124	23307293	18138366	22489752	21600122
Myristic acid TMS	782	1850	1852	0.108108	192081	143617	271404	186530	267708	237205	163867	177285	355268	267875	190643	164121	231544	161783	179308	203699	274052	187557	211217	257328	175695	236185	254043	299611	254216	319288	249804
Nonanoic acid TMS	962	1355	1364	0.664207	766908	1001817	1263291	879771	696151	775530	863440	1143535	687607	618439	686277	522225	767869	499720	666594	717349	679071	522208	731474	670808	585469	956665	600463	915484	891661	876764	859063
Octadecanoic acid butyl	833	2388	2390	0.0837521	0	0	52166	32520	17498	39911	0	322208	56932	45896	48635	45163	0	94586	89458	73410	132414	27200	106668	94216	0	95173	0	0	78170	58178	0
Palmitic acid TMS	968	2050	2049	0.0487805	13424137	14550093	18884306	12732339	13588397	13756924	16158003	14940478	41485744	17424007	14180880	12396631	16556472	13331563	12354431	19687335	17515991	13066914	17628198	23142985	12219778	16458706	16066522	18009086	18050164	21498102	21576018
Pantothenic acid 3TMS	914	1999	2015	0.8004	573769	796719	669249	686155	718132	596303	753240	620322	646618	583459	541552	590991	660344	671250	619208	604578	613515	636275	509991	552841	572937	692389	648391	703451	687320	752459	720494
Phenylglucose	946	2309	2349	1.73235	3180975	3532818	3103266	3224309	3509595	3296046	3553569	3071788	3041897	3082456	2937953	2841474	3175302	3152910	3217738	3075685	3177646	3130216	3387378	2750201	2992264	3307176	3319356	3419389	2948531	3559808	3333912
Phosphate 3TMS	941	1286	1287	0.0777605	13667393	3983036	6567259	5168107	3578665	5145700	3386780	5630218	8175369	10742057	16955568	10556552	3681673	5619424	3714870	8686611	3836662	11465917	3387115	7672546	17391024	3455488	4374568	3588518	12318981	3314978	3996548
Porphine 2TMS	918	1322	1349	2.04236	682793	1057362	830314	812300	1016866	1020029	1583353	973414	866845	728339	580098	716111	925941	776248	985469	794487	1410756	711500	1219446	776708	577132	990645	1133053	1198806	616359	1530500	1000082
Proline +CO2 2TMS	815	1583	1594	0.694883	125396	273979	142009	1143494	1417614	1187879	1054677	855837	827525	415054	636929	607421	366231	346214	706837	918879	1351974	1865991	1114595	1132848	1506868	1176688	1081588	1288820	660102	1163485	1026709
Pyridoxine 3TMS	828	1900	1921	1.10526	541332	692163	558895	464593	505003	405888	523579	544357	462147	446105	343247	345797	606074	508449	334957	449972	482131	456101	526975	467379	463522	475841	460678	493136	432731	520869	517887
Pyruvic acid TMS MeOx	970	1026	1060	3.31384	8600413	9845657	8719167	6433074	6857628	5568800	6827965	6076629	6706749	4524258	2697810	2739016	5459451	6502441	4587662	3428354	3079349	4089464	3458047	3162857	3814717	4882559	4854175	5167620	5113972	6107441	5516518
Ribitol 5TMS	956	1747	1753	0.343446	7308976	9072635	6846442	7190162	8181721	7226460	8220363	6933108	6994988	6729488	6178962	6366193	7195013	7648585	7508326	6892577	7753069	7194971	8042341	6932719	6484775	7540666	7168395	7790016	6469741	7818890	7682580
Stearic acid TMS	958	2246	2247	0.0445236	11289281	11229677	16871648	10648106	10527559	10734073	13086372	12222421	40166101	15050165	11651278	10262074	13804015	11288319	9876657	18099158	14746879	9925969	14970367	21788396	9737919	13734404	13944544	15902020	16294892	18299301	19097088
Succinic acid 2TMS	822	1321	1321	0	1875122	2564948	1726174	2969194	3542840	3386175	4216910	3495078	3834946	1837524	0	0	2244002	1987444	0	0	2470629	0	0	0	0	2627287	2401570	2342960	2054193	2648829	2495776
trans-4-Hydroxyproline 2TMS	808	1478	1483	0.338295	0	29676	22898	22606	22223	32318	0	0	0	59722	29360	0	0	25594	0	0	39527	38877	26012	38467	37454	0	73503	0	0	0	0
trans-4-Hydroxyproline 3TMS	810	1530	1541	0.718954	203127	296487	217149	386605	321530	337962	274407	349017	270681	257851	350539	318624	250170	322366	365937	221928	235577	299532	340800	167802	233601	203276	345140	367899	232445	302013	348331
Uracil 2TMS	922	1343	1350	0.521221	377565	202613	267373	170277	188651	236301	172072	150179	264301	347532	272023	341846	436320	403446	239597	296888	199386	209944	199180	277991	374004	242235	248374	224789	317851	251203	257976
Urea 2TMS	948	1249	1242	0.560448	8400226	9527809	3181543	4247137	9415258	6632171	9333780	7397613	8694614	6505106	6520871	6634644	7348708	9027546	5559971	7391575	7431344	7415609	7763173	7676928	7660242	4965274	5734089	6079960	3192935	6540952	6012687

## Sheet: Endometaolites LCMS
	blank1	blank2	blank3	IMCD_CP1	IMCD_CP2	IMCD_CP3	IMCD_NT_1	IMCD_NT_2	IMCD_NT_3	iREC_CP1	iREC_CP2	iREC_CP3	iREC_NT_1	iREC_NT_2	iREC_NT_3	MEF_CP1	MEF_CP2	MEF_CP3	MEF_NT_1	MEF_NT_2	MEF_NT_3	Pool_1	Pool_2	Pool_3
3-PG	2.80828	9.22819	6.59335	4.13873	3.48922	0.403942	35.9225	48.1488	25.3216	2.10771	29.385	4.07497	18.7092	25.099	11.9955	5.60597	5.94229	7.43022	4.82959	2.47589	7.3746	3.82258	1.7852	19.5786
4-OH-Proline	5938.03	2472.49	6257.62	18113.7	20738.3	26662.4	34609.8	42747	27439.2	19391.3	22092.9	20662.3	23231.5	22606.1	25050.7	10262.4	8626.12	14092.3	8780.98	11647.1	17744	22206.2	24693.2	22436.9
a-KG	328.164	356.68	182.048	589.967	737.189	547.546	562.208	423.326	661.666	1183.68	566.349	741.509	1453.4	1041.21	950.188	521.146	497.68	614.155	892.661	844.37	643.309	850.879	937.012	743.704
Alanine	7037.81	4853.55	8037.6	222556	223220	296081	739952	775999	659038	111674	73920.3	71364.5	261417	182178	507110	76380.7	69616.3	95199.9	72530.3	65929.6	102897	276800	278112	274635
Arginine	81014	34980.2	42865.1	170809	146986	157803	324737	278985	300726	179567	84880.7	72724.2	361968	218623	582607	245320	266311	397747	316546	377748	473496	304674	299420	294141
Asp13C15N	74569.9	71224.6	72902.6	22352.3	21545.8	26361.4	12246.2	15969.5	11203.2	23338.1	55223	54656.3	9511.9	15089.6	9054.41	18562.3	16648.6	14632.9	16282.7	15460.8	14054.9	15809.4	16425.5	15736.8
Asparagine	23.6254	17.4734	200.352	2368.18	2621.78	3004.59	2089.8	2486.6	2092.76	2315.23	856.607	924.895	2304.44	1735.02	3355.57	2451.11	1920.68	2709.01	2239.95	1824.86	2131.46	2009.64	2213.88	2539.21
Aspartate	71.2367	5.66056	17.6212	6246.28	6976.24	8260.82	5945.9	6781.53	5709.56	1364.23	652.516	883.185	2139.54	2404.41	2924.82	9184.42	7373.87	8575.93	7459.97	6349.55	8097.59	5807.62	5532.04	5392.25
Citrat	0.42053	4.64255	25.8917	135.361	150.337	1562.16	8046.8	9538.58	2731.94	124.927	8.42765	7.03797	2450.62	111.934	12446.6	3347.29	367.144	4383.98	314.793	444.593	4407.92	516.918	634.815	647.059
Cystine	5.42662	8.31884	1.34611	0.526081	2.76133	0.585123	2.04365	0.747341	4.28649	2.54322	3.28875	3.24905	1.91301	6.93193	0.968551	0.360495	7.23948	4.55045	4.90281	1.38628	8.0716	1.95444	1.09707	1.34523
d4Succinat	41635.2	41028.6	39819.3	37280.9	36653.3	35046.3	29031.3	31738.4	29516.1	36507.4	39546.5	40924.7	33333.5	36824.8	31310.2	33693.1	35212.8	35133.5	37155.1	32945.9	33135.4	33851.6	33864.7	34634.6
F-6-P	7.71573	1.93058	1.05955	37.5333	80.008	136.843	211.308	651.914	182.74	7.51525	4.54695	21.722	215.743	18.268	252.165	81.8363	87.4013	131.182	35.9053	29.8229	48.5269	63.0483	61.543	74.5974
Fructose	100.768	81.1543	51.0317	726.708	760.479	185.505	3721.81	2289.39	3197.72	98.064	69.1007	54.6762	95.0413	234.31	1653.57	465.23	552.756	1072.58	299.186	644.486	462.903	1757.3	1602.46	1289.06
Fructose-1-6-P2	0.904323	0.926032	0.910032	14.0431	3.52661	29.0656	46.2698	51.6873	33.0202	9.85164	1.45668	0.892779	64.4473	2.16402	91.6678	8.57908	12.4467	0.546899	4.62055	1.71291	9.8649	6.00116	4.48707	1.16153
Fumarat	12.0884	32.2568	24.047	325.409	354.912	308.049	410.091	271.055	274.319	191.155	39.5269	119.032	719.671	445.135	744.926	304.638	278.71	264.461	146.647	188.766	250.156	346.757	302.312	265.243
G-6-P	7.71573	2.11884	0.5373	140.495	157.998	171.824	640.2	651.581	344.632	68.7609	5.88787	21.7465	29.0519	16.7117	236.871	318.093	106.223	382.06	58.4005	63.5936	436.928	220.202	221.952	252.092
Glucose	3677.47	2045.51	1785.56	3086.86	2913.16	2288.71	1931.77	1775.11	2015.37	1287.29	1826.02	2029.46	56.8233	400.046	933.849	801.036	868.545	1544.09	1073.24	1513.63	1080.43	1736.24	1762.38	1746.29
Glutamate	17208.5	11655.4	12325.6	240950	244691	287744	239276	291713	209319	138732	79453.8	77427.6	113038	126508	134144	236842	212965	228849	228574	203455	257698	182951	195737	194459
Glutamine	1.26308e+06	787987	842807	750348	739103	969408	359122	550709	311694	828451	633102	599438	517914	779773	471611	1.4627e+06	1.37137e+06	1.20316e+06	1.38644e+06	1.28527e+06	1.36183e+06	834517	804343	802503
Glyceraldehyde-3-P	0.800985	0.886737	1.10904	6.97432	12.9266	16.2482	19.6925	17.9367	230.056	16.1787	0.811057	6.10949	445.389	32.6884	70.7594	5.29826	45.4783	4.2328	14.6596	6.94735	14.7409	6.77728	44.0065	9.4945
Glycine	298.334	255.17	126.02	1727.24	1181.16	1847.81	8857.01	9942.42	7968.73	2967.33	785.62	589.639	7336.17	5137	5596.74	5779.81	5187.49	6115.74	6504.68	6437.36	8813.69	5677.11	5861.07	5888.09
Histidine	3859.81	3577.02	4575.53	54295.2	53048.2	46425.7	92284	112843	87862.2	45528.9	8211.83	10248.7	84874	73650	121863	63625	64801.1	89733.5	77709.9	68480.3	99087.7	68769.6	93311.5	83564.3
Isocitrat	4.8876	3.72651	3.26811	11.6418	62.6323	6.43501	462.179	308.758	425.274	42.8887	0.709229	5.18715	584.78	118.65	890.141	100.528	3.06925	94.8927	37.6882	4.08397	24.9877	166.885	198.167	166.657
Isoleucine	1718.69	852.386	1081.52	6137.12	5969.37	6665.15	19274.8	18236.1	17164.4	4761.64	1349.93	1582.68	10734.3	7412.59	18140.2	6997.9	6016.49	9511.37	7349.49	7181.38	12813.6	8878.64	9750.01	9594.23
Lactate	232.496	122.43	107.219	1442.8	1396.55	1216.92	11056.3	9650.62	10284.5	1899.61	534.142	811.077	10843.5	2559.94	16210	439.65	383.035	709.191	313.103	419.668	620.082	4276.12	4658.57	4587.17
Leucine	411.477	580.969	389.368	3119.04	3189.78	5030.03	10857.7	13062.9	8543.98	2291.95	627.306	886.973	3919.55	3319.02	9526.69	4885.61	3604.4	6915.71	4814.39	3567.71	8996.43	4301.48	5151.14	4664.08
Lysine	4380.43	1810.43	1926.12	21084.4	16319.4	15298.2	48483.8	37856.9	46313.5	17564.5	6147.27	6048.67	53277.4	26409.6	88185.1	31353.5	31165.9	55364.1	38545.1	52020.7	65487	40933.7	37429.1	36265
Malat	186.76	259.74	186.336	19279	18489.6	17369.5	37983.8	29059.7	39397.2	11403.5	1759.18	2062.89	44811.2	29622	50657.7	20192.8	19739.3	22190.6	17212.7	17388.5	18394.7	25601.3	25457	25226.9
Methionine	991.212	410.245	220.533	4684.48	4841.31	4732.76	14755.7	11627.9	14331.4	3340.09	849.473	1359.17	7414.67	6380.61	14677	5469.72	5120.01	8094.41	6509.3	7385.15	10103.8	7412.65	7829.73	7815.49
PEP	2.25216	7.10236	5.04898	25.3462	19.2113	7.1975	177.09	133.267	182.471	6.16634	4.22992	11.0036	134.111	21.0479	149.838	33.2482	7.88674	70.4392	43.8198	13.7537	70.6751	4.88941	25.2449	76.8828
Phenylalanine	3013.4	1314.98	1288.78	46839.8	41973.4	41580.6	666842	415117	639463	20464.8	4195.13	4090.95	218169	92788.3	683272	69123.7	73167	281208	105912	123519	394448	177045	157883	179690
Proline	34628.8	24975.5	28567.6	1.75365e+06	1.76574e+06	2.01245e+06	3.5943e+06	3.81621e+06	3.23601e+06	1.85115e+06	361351	376104	3.32427e+06	2.28403e+06	2.65685e+06	3.04532e+06	3.02951e+06	3.73918e+06	3.19821e+06	3.03114e+06	4.25338e+06	3.00465e+06	3.07039e+06	3.07556e+06
Pyruvate	295.769	125.77	150.391	414.552	416.055	315.316	1291.91	964.337	1133.92	331.21	142.753	204.395	1073.12	349.474	1177.67	168.53	130.013	252.616	257.055	214.251	313.102	621.133	563.219	622.744
Pyruvate13C3	8051.56	7215.04	7502.61	10031.8	9537.02	9993.03	10121.1	9907	9619.19	8883.15	8006.96	8398.59	8832.65	8686.73	9492.61	8918.38	8467.88	10258.3	8430.22	9211.89	9445.34	9772.85	9011.94	9196.38
Serine	4681.33	2251.08	3191.57	15669	15700.6	18555.6	21812.2	27161.7	20527.9	11407.8	3383.23	4496.63	14538.3	18458.3	11722.2	13002.3	12553.9	12610.3	12900	11727.9	13814.7	14697.5	15456.3	15345.2
Succinate	664.627	573.534	522.136	2569.11	3231.17	3009.8	11846.7	10732.1	12276.7	1886.51	758.754	909.964	7377.73	3948.57	2540.57	2244.35	4957.51	4105.78	3525.99	8732.38	6715.77	5240.49	5510.04	5572.18
Taurine	9.31926	14.0955	29.9836	8877.61	8800.79	8010.41	51001.8	44270.4	50330.4	25994.8	3005.9	3124.65	86474.2	65287.2	104409	88486.1	99579.7	86529.9	97590.6	102772	103951	62729.1	63874.3	63922.5
Threonine	17186.5	11033	8114.11	56044.5	52255.6	75323	153358	148008	135700	48403	13778.3	13587.8	103812	85876.9	133858	73133.1	64780.8	91143.7	60716	73385.7	100609	102179	93960.7	88921.9
Tryptophan	177.607	54.8911	64.8995	2083.8	1843.24	1497.91	24298	11826.5	22960.8	545.551	145.388	143.179	4155.94	1426.3	21528.1	1456.23	1211.87	6811.23	1938.4	2789.9	7904.15	4953.96	4359.05	4142.58
Tyrosine	3883.91	1306.97	1947.76	30426	29266	25391.4	69773.1	63700.4	63183.8	16477.6	3766.99	4530.07	38119.6	27973.2	66882.1	26369.6	26250.6	44164.8	31782.5	34629.3	49709.7	39737.1	39081.7	43578.6
Valine	61509.3	38619.1	42481.9	225272	220495	205366	389869	379825	356651	171274	58653.5	66775.2	240025	201762	324431	186089	180078	255836	208739	200848	267929	226029	240903	263881

## Sheet: Exometabolites LCMS
	blank1	blank2	blank3	IMCD_CP1	IMCD_CP2	IMCD_CP3	IMCD_NT_1	IMCD_NT_2	IMCD_NT_3	iREC_CP1	iREC_CP2	iREC_CP3	iREC_NT_1	iREC_NT_2	iREC_NT_3	MEF_CP1	MEF_CP2	MEF_CP3	MEF_NT_1	MEF_NT_2	MEF_NT_3	Pool_1	Pool_2	Pool_3
4-OH-Proline	26061.4	40822.2	30596.8	38761.9	40513.5	28100.5	40406.2	31298.2	30224.7	34246.2	36589.7	32581.4	39637.9	30333	31910.7	14243.3	31165.2	16600.6	30237.5	34568.9	38471.1	34300.3	34167.9	36889.2
Alanine	47342.7	50053.7	48872.4	277264	277690	295459	309712	311159	294326	248814	384641	409841	368292	252601	617084	215040	216430	262649	192439	210887	251264	246325	257842	264699
Arginine	4794.85	5216.06	4247.77	3908.16	3891.07	5349.85	5172.89	4857.84	5379.97	4867.86	4008.64	4577.83	4186.51	3443.95	2617.07	2671.97	4880.97	5121.73	3739.17	5427.09	3925.15	4431.66	2424.1	3821.88
Asp13C15N	30718.3	31529.9	32359.6	34267.6	34360.9	34078.1	33987	34638.5	35621.3	32788	34102.3	35199.3	35232.9	32541.7	37513.7	32603.3	33004.4	32552.3	32047.2	32413.3	32975	33705.8	34420.3	33865.2
Asparagine	291.309	171.006	262.549	4168.46	4162.4	4085.93	1628.81	1481.61	1642.87	4082.5	6476.16	6929.42	4249.96	2727.11	7372.2	4274.19	5571.26	7021.38	4481.74	5301.05	6118.6	3697.32	3948.24	3923.18
Cystine	2246.43	2097.52	2199.37	1411.96	1395.07	1260.59	1170.29	1213.27	1036.4	1424.61	1429.32	1428.77	1063.27	1167.1	1197.68	920.87	1110.72	943.204	1181.74	1083.34	940.53	1277.8	1234.23	1284.25
d4Succinat	50905.9	50716.7	50491	53659.7	52727.9	52823.6	51813.9	51554.3	53427.1	54059.2	53288.6	52196.2	54488.3	52986.1	53277.7	52903.2	51648.1	54017.5	51615.5	51742.4	52114.3	52866.8	52239.5	53254.3
Glucose	40248.1	40827.3	39195.1	31955.9	30727.5	32652.4	27676.4	30762.9	29564.9	29889.8	31409.3	32141.5	24836.9	29962.6	22151.1	36788.4	37850.7	36085.1	39786.2	38629.3	37363.8	33921.9	33215.1	31986.9
Glutamate	33322.3	38579	33937.2	156051	159771	170179	121708	117359	113135	103977	214256	220833	101556	91735	186223	43282.5	43312.9	41823.7	42569.4	44032.3	43071.4	103883	105315	105403
Glutamine	3.85901e+06	3.78899e+06	3.85287e+06	3.13592e+06	3.14709e+06	3.13641e+06	3.35417e+06	3.32149e+06	3.24117e+06	3.25507e+06	2.62251e+06	2.60583e+06	3.21594e+06	3.34499e+06	2.89933e+06	3.67389e+06	3.66647e+06	3.52634e+06	3.68392e+06	3.76015e+06	3.67787e+06	3.3356e+06	3.37201e+06	3.38371e+06
Glycine	382.356	1868.78	1826.42	2369.18	2827.32	3032.64	2768.85	2592.97	2445.38	2245.43	2881.4	3103.85	2211.03	2227.06	3429.42	2561.39	2831.42	2778.9	2545.44	2403.23	2732.84	2303.65	2178.02	2317.62
Histidine	895749	870128	858435	860695	847020	863040	817578	803406	805932	804740	750381	831059	754856	799193	811324	824722	832366	842822	887364	859821	861158	822033	824091	841891
Isoleucine	41604	41723.6	40452.7	40014.5	40459.2	42202.4	41824.7	39400.9	38124.4	37227.4	34704.1	34866.2	35345.1	36776.1	37117.6	32981.5	31508	21178.6	33921.5	34015	33470.8	36126.9	38355.8	40505.5
Lactate	9107.26	8863.11	8810.8	34486.1	34499.7	35020	38745.1	38373.5	37292.8	37979	31925.6	31917.8	46557.5	36829.2	44797.3	11891.4	11897.6	15154.1	14215	11477.7	15034.8	29663.6	29987.7	30309.1
Leucine	63493.9	62255.1	64578.4	60738	58988	60321.2	55594.5	52857.3	52244.1	50937.8	51614.1	50190.9	47519.4	49549.8	49442.4	51034.5	48383.4	36300.2	53027.1	50560.6	52004.8	52647	54222	53905.1
Lysine	336453	331881	316756	314044	314712	314806	297992	286035	276638	294450	305174	300975	265618	277505	277002	298093	307251	300770	332925	315974	319991	272780	271653	277154
Methionine	22566.5	21854.6	26811.7	21494.2	21462	23898.2	21657.7	21588.7	19856.7	18179.9	20934.4	18922.1	22499.7	18032.8	19302.3	19204.9	18445.7	10321.1	20673	26248.5	21739.3	20109.7	20791.7	21028.7
Phenylalanine	339737	340951	321781	305137	302564	274051	272642	269005	327379	258889	291364	276585	263584	282942	264101	257876	268328	161064	323572	297031	307231	270275	325143	280810
Proline	204001	194679	198003	852491	842746	892436	773810	755635	732416	531080	684929	715862	527971	398737	843458	737113	813008	1.04552e+06	721841	804377	955201	700587	709921	715025
Pyruvate	17474.9	16986.7	17491.1	13698.5	13473.9	13378.4	14822.5	14151	13873.3	11415.9	7292.82	7168.59	13421.3	12777.1	11205.9	7836.69	6824.82	8313.93	8921.37	7558.87	8758.79	11764.4	12851	12216.5
Pyruvate13C3	42343.9	42215.3	44016.8	43613.5	43721.2	42729	42459.8	42572	43630.2	43543.4	43654.5	44002.4	43368.9	42339.6	41036.2	42048.4	41451.8	43993.4	44792.7	43696.1	45470	45072.8	45179.4	44663.4
Serine	53555.8	52423.5	51510.6	49473.6	50193.1	50442.2	41728.1	39212.9	37678.1	50999.8	49250.5	50724.3	43927.4	42454.4	40637	34236.1	35592.6	30739.7	35883	35610.7	31873.7	42220.5	43561.5	43259.5
Threonine	163582	158002	157828	156398	161728	159444	165168	161494	154636	151975	153199	151689	154842	148908	166714	155787	156540	148903	159731	164869	168423	149290	152669	162974
Tryptophan	28258.9	26755.6	24985.9	22164.2	23415.6	22112.4	18992.3	18711.2	18736.7	19137.9	19347.4	21359	14930.7	17516.1	15606.4	19539.6	19702.4	8817.19	25902.6	23296	23343.5	19292	22780.1	20818.2
Tyrosine	107932	110569	103859	109643	105044	106365	106373	109888	114155	106601	112935	109355	103487	110970	100997	104335	105579	102499	100069	96867.4	105467	103970	102927	102588
Valine	595885	547527	600342	597513	606370	632921	613300	592378	587181	570040	570314	567773	623336	578398	616993	532693	516251	477000	521276	556640	520890	550953	570881	591864
