# Supplementary material for: Metabolic characterization of directly reprogrammed renal tubular epithelial cells (iRECs)
Source: Sci Rep. 2018 Mar 1;8:3878. doi: 10.1038/s41598-018-22073-7 (PMC5832874; doi:10.1038/s41598-018-22073-7)
Supplement: Supplementary file 3 — supplementary table S6 [file 41598_2018_22073_MOESM3_ESM.xlsx]

## Sheet: Celltype_Endo
	f.value	p.value	-LOG10(p)	FDR	Tukey's HSD (X-Y means a significant difference between condition X and Y)
Raffinose	349.84	3.4354e-11	10.464	3.7089e-09	Kidney-IMCD	Kidney-IREC	Kidney-MEF
D-Glucitol 6TMS	306.12	7.0959e-11	10.149	3.7089e-09	IREC-IMCD	MEF-IMCD	Kidney-IMCD	Kidney-IREC	Kidney-MEF
Arachidonic acid TMS	289.72	9.5686e-11	10.019	3.7089e-09	Kidney-IMCD	Kidney-IREC	Kidney-MEF
Desmosterol TMS	286.53	1.0161e-10	9.9931	3.7089e-09	IREC-IMCD	MEF-IMCD	Kidney-IMCD	MEF-IREC	Kidney-IREC
Hypotaurine 3TMS	273.06	1.3192e-10	9.8797	3.8521e-09	MEF-IMCD	MEF-IREC	Kidney-MEF
beta-Alanine 3TMS	245.3	2.3582e-10	9.6274	5.7383e-09	IREC-IMCD	MEF-IMCD	Kidney-IMCD	MEF-IREC	Kidney-IREC
L-Valine TMS	194.09	8.3544e-10	9.0781	1.6601e-08	IREC-IMCD	MEF-IMCD	Kidney-IMCD	MEF-IREC	Kidney-IREC	Kidney-MEF
L-5-Oxoproline TMS	191.05	9.0966e-10	9.0411	1.6601e-08	IREC-IMCD	MEF-IMCD	Kidney-IMCD	MEF-IREC	Kidney-IREC	Kidney-MEF
Glyceric acid-3-phosphate 4TMS	179.14	1.2865e-09	8.8906	2.087e-08	MEF-IMCD	Kidney-IMCD	MEF-IREC	Kidney-IREC
D-Glucose-6-phosphate 6TMS MeOx	149.62	3.3838e-09	8.4706	4.8243e-08	IREC-IMCD	MEF-IMCD	Kidney-IMCD	MEF-IREC	Kidney-IREC
Malic acid 3TMS	147.63	3.6348e-09	8.4395	4.8243e-08	IREC-IMCD	MEF-IMCD	Kidney-IMCD	MEF-IREC	Kidney-IREC
Linoleic acid TMS	141.01	4.6477e-09	8.3328	5.6548e-08	Kidney-IMCD	Kidney-IREC	Kidney-MEF
5-Hydroxyindoleacetic acid 3TMS	132.58	6.4592e-09	8.1898	6.8444e-08	MEF-IMCD	MEF-IREC	Kidney-MEF
Adenosine 4TMS	132.19	6.5631e-09	8.1829	6.8444e-08	Kidney-IMCD	Kidney-IREC	Kidney-MEF
D-Fructose 5TMS MeOx	125.02	8.8372e-09	8.0537	8.3242e-08	IREC-IMCD	MEF-IMCD	Kidney-IMCD	Kidney-MEF
Citrate 4TMS	123.6	9.3909e-09	8.0273	8.3242e-08	MEF-IMCD	Kidney-IMCD	MEF-IREC	Kidney-IREC	Kidney-MEF
Hypoxanthine 2TMS	122.87	9.6925e-09	8.0136	8.3242e-08	Kidney-IMCD	Kidney-IREC	Kidney-MEF
L-Tyrosine 3TMS	116.1	1.3105e-08	7.8825	1.063e-07	IREC-IMCD	MEF-IMCD	Kidney-IMCD	MEF-IREC	Kidney-IREC	Kidney-MEF
Glycerol-1-phosphate 4TMS	99.338	2.9971e-08	7.5233	2.3031e-07	IREC-IMCD	Kidney-IMCD	MEF-IREC	Kidney-IREC	Kidney-MEF
5-Aminovaleric acid 3TMS	90.556	4.8858e-08	7.3111	3.52e-07	IREC-IMCD	MEF-IREC	Kidney-IREC
Xanthine 3TMS	89.945	5.0631e-08	7.2956	3.52e-07	Kidney-IMCD	Kidney-IREC	Kidney-MEF
3-Hydroxybutyric acid 2TMS	87.216	5.9549e-08	7.2251	3.9519e-07	Kidney-IMCD	Kidney-IREC	Kidney-MEF
Ethanolamine 3TMS	85.267	6.7062e-08	7.1735	4.1732e-07	Kidney-IMCD	Kidney-IREC	Kidney-MEF
D-Threitol 4TMS	84.9	6.8601e-08	7.1637	4.1732e-07	Kidney-IMCD	MEF-IREC	Kidney-IREC	Kidney-MEF
L-Isoleucine TMS	81.499	8.5025e-08	7.0705	4.9655e-07	IREC-IMCD	MEF-IMCD	Kidney-IMCD	MEF-IREC	Kidney-IREC	Kidney-MEF
Inosine 4TMS	78.419	1.0404e-07	6.9828	5.7553e-07	Kidney-IMCD	Kidney-IREC	Kidney-MEF
L-Cysteine 3TMS	78.08	1.0643e-07	6.9729	5.7553e-07	Kidney-IMCD	Kidney-IREC	Kidney-MEF
Guanosine 5TMS	77.455	1.1101e-07	6.9547	5.7882e-07	Kidney-IMCD	Kidney-IREC	Kidney-MEF
Glycerol-2-phosphate 4TMS	62.71	3.331e-07	6.4774	1.677e-06	IREC-IMCD	Kidney-IMCD	MEF-IREC	Kidney-IREC	Kidney-MEF
Dehydroascorbic acid 2TMS 1MeOx	60.897	3.8765e-07	6.4116	1.844e-06	Kidney-IMCD	Kidney-IREC	Kidney-MEF
2-Hydroxyvaleric acid 2TMS	60.58	3.9824e-07	6.3999	1.844e-06	Kidney-IMCD	Kidney-IREC	Kidney-MEF
1-Methylnicotinamide	60.407	4.0416e-07	6.3935	1.844e-06	Kidney-IMCD	Kidney-IREC	Kidney-MEF
3-Sulfinoalanine 3TMS	58.363	4.8262e-07	6.3164	2.1352e-06	Kidney-IMCD	Kidney-IREC	Kidney-MEF
Glycerol 3TMS	57.469	5.2256e-07	6.2819	2.2439e-06	Kidney-IMCD	Kidney-IREC	Kidney-MEF
L-Valine 2TMS	55.634	6.1741e-07	6.2094	2.5755e-06	Kidney-IMCD	MEF-IREC	Kidney-IREC	Kidney-MEF
D-Fucitol 5TMS	55.267	6.3874e-07	6.1947	2.5904e-06	IREC-IMCD	Kidney-IMCD	MEF-IREC	Kidney-MEF
L-Serine 2TMS	51.26	9.3895e-07	6.0274	3.6852e-06	MEF-IMCD	Kidney-IMCD	MEF-IREC	Kidney-IREC	Kidney-MEF
Glycolic acid 2TMS	50.857	9.7751e-07	6.0099	3.6852e-06	Kidney-IMCD	Kidney-IREC	Kidney-MEF
Ethanolaminephosphate 4TMS	50.787	9.8441e-07	6.0068	3.6852e-06	MEF-IMCD	Kidney-IMCD	MEF-IREC	Kidney-IREC	Kidney-MEF
2-Aminoadipic acid 3TMS	50.101	1.0551e-06	5.9767	3.851e-06	MEF-IMCD	Kidney-IMCD	MEF-IREC	Kidney-IREC	Kidney-MEF
L-Lysine 4TMS	47	1.46e-06	5.8357	5.1989e-06	IREC-IMCD	Kidney-IMCD	MEF-IREC	Kidney-IREC	Kidney-MEF
L-Phenylalanine 2TMS	46.351	1.5667e-06	5.805	5.3719e-06	Kidney-IMCD	Kidney-IREC	Kidney-MEF
D-Glycero-D-gulo-Heptose 6TMSmethyloxime	46.261	1.5821e-06	5.8008	5.3719e-06	IREC-IMCD	MEF-IMCD	Kidney-IMCD	MEF-IREC	Kidney-IREC
Creatinine 3TMS	45.259	1.7676e-06	5.7526	5.8652e-06	IREC-IMCD	MEF-IREC	Kidney-IREC
L-Alanine 2TMS	44.66	1.8906e-06	5.7234	6.1341e-06	MEF-IMCD	Kidney-IMCD	MEF-IREC	Kidney-IREC
D-Ribose-5-phosphate 5TMS MeOx	43.235	2.2266e-06	5.6524	6.9747e-06	Kidney-IMCD	Kidney-IREC	Kidney-MEF
Uric acid 4TMS	43.164	2.2453e-06	5.6487	6.9747e-06	Kidney-IMCD	Kidney-IREC	Kidney-MEF
Methylphosphate 2TMS	42.531	2.4186e-06	5.6164	7.3565e-06	MEF-IMCD	Kidney-IMCD	MEF-IREC	Kidney-IREC	Kidney-MEF
trans-4-Hydroxy-L-proline 2TMS	41.509	2.733e-06	5.5634	8.1434e-06	MEF-IMCD	Kidney-IMCD	MEF-IREC	Kidney-IREC
L-Aspartate 2TMS	39.429	3.5352e-06	5.4516	1.0323e-05	Kidney-IMCD	MEF-IREC	Kidney-IREC	Kidney-MEF
5-Methyluridine 3TMS	38.283	4.0958e-06	5.3877	1.1725e-05	Kidney-IMCD	Kidney-IREC	Kidney-MEF
myo-Inositol-2-phosphate 7TMS	37.785	4.3722e-06	5.3593	1.2276e-05	MEF-IMCD	MEF-IREC	Kidney-MEF
4-Aminobutanoic acid 3TMS	37.147	4.758e-06	5.3226	1.3107e-05	IREC-IMCD	MEF-IREC	Kidney-IREC
L-Phenylalanine TMS	35.938	5.607e-06	5.2513	1.516e-05	MEF-IMCD	Kidney-IMCD	Kidney-IREC	Kidney-MEF
L-Cystine 2TMS	32.543	9.1431e-06	5.0389	2.4271e-05	Kidney-IMCD	Kidney-IREC	Kidney-MEF
Putrescine 4TMS	31.24	1.1165e-05	4.9521	2.9109e-05	IREC-IMCD	MEF-IREC	Kidney-IREC
Dihydroxyacetonphsophate 3TMS MeOx	28.789	1.6602e-05	4.7798	4.2525e-05	IREC-IMCD	MEF-IMCD	Kidney-IMCD	MEF-IREC	Kidney-IREC
L-Cystine 3TMS	27.004	2.2588e-05	4.6461	5.6861e-05	Kidney-IMCD	Kidney-IREC	Kidney-MEF
NorEpinephrine 5TMS	26.645	2.4086e-05	4.6182	5.9603e-05	Kidney-IMCD	Kidney-IREC	Kidney-MEF
Glyceryl-gylcoside 6TMS	25.637	2.8953e-05	4.5383	7.0453e-05	IREC-IMCD	MEF-IMCD	Kidney-IMCD
L-Tryptophan 2TMS	22.338	5.5416e-05	4.2564	0.00013263	MEF-IMCD	MEF-IREC	Kidney-MEF
L-Cysteine TMS	21.523	6.5875e-05	4.1813	0.00015513	Kidney-IMCD	Kidney-IREC	Kidney-MEF
4-Hydroxybutanoic acid 2TMS	21.369	6.8119e-05	4.1667	0.00015786	Kidney-IMCD	Kidney-IREC	Kidney-MEF
Fumarate 2TMS	21.198	7.0696e-05	4.1506	0.00016127	IREC-IMCD	MEF-IMCD	Kidney-IMCD	MEF-IREC	Kidney-MEF
Proline CO2 2TMS	20.461	8.323e-05	4.0797	0.00018695	Kidney-IMCD	Kidney-IREC	Kidney-MEF
Iminodiacetic acid 2TMS	19.896	9.465e-05	4.0239	0.00020938	MEF-IMCD	Kidney-IMCD	MEF-IREC	Kidney-IREC
Pyridoxine 3TMS	19.343	0.00010768	3.9679	0.00023464	MEF-IMCD	Kidney-IREC	Kidney-MEF
L-Proline TMS	18.521	0.00013112	3.8823	0.00028152	IREC-IMCD	Kidney-IMCD	Kidney-MEF
5-Methylthioadenosine 3TMS	18.453	0.00013333	3.8751	0.00028212	MEF-IMCD	Kidney-IMCD	Kidney-IREC
L-Tryptophan 3TMS	18.349	0.00013679	3.8639	0.00028531	Kidney-IMCD	MEF-IREC	Kidney-IREC
Lactate 2TMS	18.273	0.00013935	3.8559	0.00028656	MEF-IMCD	MEF-IREC	Kidney-MEF
L-Methionine TMS	18.099	0.00014551	3.8371	0.00029506	IREC-IMCD	MEF-IMCD	Kidney-IMCD	Kidney-IREC
D-Ribose 4TMS MeOx	17.788	0.00015732	3.8032	0.00031463	IREC-IMCD	MEF-IREC	Kidney-IREC
Palmitoleic acid TMS	16.45	0.00022291	3.6519	0.0004398	Kidney-IMCD	Kidney-IREC	Kidney-MEF
L-Alanine 3TMS	16.213	0.00023763	3.6241	0.00045989	MEF-IMCD	Kidney-IMCD	Kidney-IREC
myo-Inositol 6TMS	16.186	0.00023939	3.6209	0.00045989	MEF-IMCD	MEF-IREC	Kidney-MEF
Taurine 3TMS	15.865	0.00026144	3.5826	0.00049074	IREC-IMCD	MEF-IMCD	Kidney-IMCD
Diethanolamine 2TMS	15.855	0.00026218	3.5814	0.00049074	Kidney-IMCD	Kidney-IREC	Kidney-MEF
L-Threonine 2TMS	15.684	0.00027491	3.5608	0.00050805	Kidney-IMCD	Kidney-IREC	Kidney-MEF
L-Glutamine 3TMS	15.132	0.00032144	3.4929	0.00058663	IREC-IMCD	MEF-IREC	Kidney-IREC
N,N-Bishydroxyethyldodecanamide 2TMS	15.052	0.00032897	3.4828	0.00059295	Kidney-IMCD	Kidney-IREC	Kidney-MEF
2,4Hydroxybutanoic acid 3TMS	14.98	0.00033589	3.4738	0.00059806	Kidney-IMCD	Kidney-IREC	Kidney-MEF
IMP 5TMS	14.476	0.00038946	3.4095	0.00068507	Kidney-IMCD	Kidney-IREC	Kidney-MEF
Glutathione reduced	13.386	0.00054393	3.2645	0.0009454	MEF-IMCD	MEF-IREC	Kidney-MEF
L-5-Oxoproline 2TMS	12.913	0.00063298	3.1986	0.0010872	IREC-IMCD	MEF-IREC	Kidney-IREC
2-Oxoisocaproic acid TMS MeOx	12.663	0.00068686	3.1631	0.0011661	IREC-IMCD	Kidney-IREC
D-Glucose 5TMS MeOx	12.495	0.00072617	3.139	0.0012186	IREC-IMCD	Kidney-IMCD	MEF-IREC
L-Glutamine 2TMS	11.475	0.001031	2.9867	0.0017063	MEF-IMCD	MEF-IREC	Kidney-MEF
D-Glucose 5TMS	11.45	0.0010402	2.9829	0.0017063	IREC-IMCD	MEF-IMCD	Kidney-IREC	Kidney-MEF
Glyceric acid 3TMS	11.12	0.0011708	2.9315	0.0018994	Kidney-IMCD	Kidney-MEF
AMP 5TMS	10.902	0.0012679	2.8969	0.0020342	Kidney-IMCD	Kidney-IREC	Kidney-MEF
UMP 5TMS	10.162	0.0016769	2.7755	0.0026611	MEF-IMCD	MEF-IREC	Kidney-MEF
L-Glutamate 2TMS	10.057	0.0017466	2.7578	0.002742	IREC-IMCD	MEF-IMCD	Kidney-IMCD
Phosphate 3TMS	9.9668	0.0018094	2.7425	0.0028104	Kidney-IMCD	Kidney-IREC	Kidney-MEF
Urea 3TMS	9.6162	0.00208	2.6819	0.0031895	Kidney-IMCD	Kidney-IREC	Kidney-MEF
L-Methionine 2TMS	9.5958	0.0020972	2.6784	0.0031895	Kidney-IMCD	Kidney-IREC
L-Aspartate 3TMS	9.5318	0.0021521	2.6671	0.0032393	IREC-IMCD	MEF-IREC
Nonanoic acid TMS	9.1388	0.0025293	2.597	0.0037682	Kidney-IREC
L-Lysine 3TMS	7.5623	0.0050909	2.2932	0.0075077	MEF-IMCD	MEF-IREC
L-Threonic acid 4TMS	7.231	0.0059671	2.2242	0.008712	Kidney-MEF
Adenine 2TMS	6.8536	0.0071913	2.1432	0.010395	MEF-IREC	Kidney-MEF
Aminomalonic acid 3TMS	6.7147	0.0077149	2.1127	0.011043	MEF-IREC	Kidney-IREC
L-Threonine 3TMS	6.5906	0.0082211	2.0851	0.011653	Kidney-IREC
Sucrose 8TMS	6.3724	0.0092092	2.0358	0.012928	Kidney-IMCD	Kidney-IREC	Kidney-MEF
Pyruvic acid TMS MeOx	6.2505	0.0098218	2.0078	0.013657	Kidney-IMCD	Kidney-IREC
Cholesterol TMS	6.2123	0.010024	1.999	0.013806	MEF-IMCD	MEF-IREC
Camposterol TMS	5.8545	0.012172	1.9147	0.016608	Kidney-IMCD	Kidney-IREC	Kidney-MEF
trans-4-Hydroxy-L-proline 3TMS	5.8136	0.01245	1.9048	0.01683	MEF-IMCD
Urea 2TMS	5.5207	0.014679	1.8333	0.019662	Kidney-IMCD	Kidney-IREC	Kidney-MEF
L-Asparagine 3TMS	5.3294	0.01639	1.7854	0.021755	Kidney-IREC
D-Gluconic acid 6TMS	5.2107	0.017569	1.7552	0.023109	MEF-IMCD	Kidney-MEF
L-Proline 2TMS	4.985	0.020099	1.6968	0.026201	Kidney-MEF
D-Gluconic acid-6-phosphate 7TMS	4.9538	0.020482	1.6886	0.026463	MEF-IREC	Kidney-IREC
Spermidine 4TMS	4.7	0.023932	1.621	0.030649	Kidney-IREC
Maleic acid 2TMS	4.5618	0.026096	1.5834	0.033131	MEF-IREC	Kidney-IREC
3,4-Dihydroxybutyric acid 3TMS	4.455	0.027927	1.554	0.035149
D-Galactitol 6TMS	4.0786	0.035701	1.4473	0.044549	Kidney-MEF
Cysteinylglycine 1	4.029	0.036904	1.4329	0.045494	Kidney-IREC
3-Methyl-piperazine-2,5-dione 2TMS	4.0219	0.037081	1.4309	0.045494	Kidney-IREC
3-Methyl-2-oxobutanoic acid TMS MeOx	3.9725	0.038332	1.4164	0.046637	Kidney-IREC
Methylsuccinic acid 2TMS	3.9448	0.039057	1.4083	0.047127
L-Homoserine 3TMS	3.9041	0.04015	1.3963	0.048018	Kidney-IREC
Uridine 3TMS	3.8843	0.040696	1.3904	0.048018
L-Isoleucine 2TMS	3.8812	0.040782	1.3895	0.048018

## Sheet: Celltype_Exo
	f.value	p.value	-LOG10(p)	FDR	Tukey's HSD (X-Y means a significant difference between condition X and Y)
2-Oxoglutaric acid 2TMS MeOx	32.148	0.0006218	3.2064	0.0083117	IREC-IMCD	MEF-IREC
3-Methyl-2-oxobutanoic acid 1	31.174	0.00067654	3.1697	0.0083117	MEF-IMCD	MEF-IREC
3-Methyl-2-oxobutanoic acid TMS MeOx	21.501	0.0018357	2.7362	0.018685	MEF-IMCD	MEF-IREC
3-Methyl-2-oxovaleric acid TMS MeOX	80.768	4.5933e-05	4.3379	0.0014966	IREC-IMCD	MEF-IMCD	MEF-IREC
4-Methyl-2-oxovaleric acid TMS MeOX	69.928	6.9611e-05	4.1573	0.0014966	IREC-IMCD	MEF-IMCD	MEF-IREC
beta-Alanine 3TMS	20.163	0.0021727	2.663	0.018685	IREC-IMCD	MEF-IMCD
D-Glucose 5TMS	83.338	4.1953e-05	4.3772	0.0014966	MEF-IMCD	MEF-IREC
Glycine 3TMS	15.511	0.004257	2.3709	0.030508	IREC-IMCD	MEF-IREC
Hypotaurine 3TMS	35.853	0.00046035	3.3369	0.007918	MEF-IMCD	MEF-IREC
L-5-Oxoproline 2TMS	11.78	0.0083627	2.0777	0.047946	MEF-IMCD	MEF-IREC
L-Lactate 2TMS	76.993	5.2749e-05	4.2778	0.0014966	MEF-IMCD	MEF-IREC
L-Proline 2TMS	11.268	0.009295	2.0317	0.049961	MEF-IMCD	MEF-IREC
Proline CO2 2TMS	17.943	0.0029394	2.5317	0.022981	MEF-IMCD	MEF-IREC
Pyruvic acid TMS MeOx	11.907	0.0081508	2.0888	0.047946	MEF-IMCD	MEF-IREC
Succinic acid 2TMS	20.74	0.0020179	2.6951	0.018685	IREC-IMCD	MEF-IMCD
trans-4-Hydroxyproline 2TMS	14.702	0.0048676	2.3127	0.032201	MEF-IMCD	MEF-IREC

## Sheet: CisPlatin_Endo
	f.value	p.value	-LOG10(p)	FDR	Tukey's HSD (X-Y means a significant difference between condition X and Y)
D-Glucitol 6TMS	825.36	8.6786e-15	14.062	1.0241e-12	IREC_CP-IMCD_CP	IREC_NT-IMCD_CP	MEF_CP-IMCD_CP	MEF_NT-IMCD_CP	IREC_CP-IMCD_NT	IREC_NT-IMCD_NT	MEF_CP-IMCD_NT	MEF_NT-IMCD_NT
Ethanolaminephosphate 4TMS	117.58	9.1516e-10	9.0385	3.9446e-08	MEF_CP-IMCD_CP	MEF_NT-IMCD_CP	MEF_CP-IMCD_NT	MEF_NT-IMCD_NT	MEF_CP-IREC_CP	MEF_NT-IREC_CP	MEF_CP-IREC_NT	MEF_NT-IREC_NT	MEF_NT-MEF_CP
2-Aminoadipic acid 3TMS	115.76	1.0029e-09	8.9988	3.9446e-08	MEF_CP-IMCD_CP	MEF_NT-IMCD_CP	MEF_CP-IMCD_NT	MEF_NT-IMCD_NT	MEF_CP-IREC_CP	MEF_NT-IREC_CP	MEF_CP-IREC_NT	MEF_NT-IREC_NT
5-Methylthioadenosine 3TMS	104.23	1.851e-09	8.7326	5.4605e-08	IMCD_NT-IMCD_CP	IREC_CP-IMCD_CP	IREC_NT-IMCD_CP	MEF_CP-IMCD_CP	MEF_NT-IMCD_CP	IREC_CP-IMCD_NT
Glyceric acid-3-phosphate 4TMS	87.776	5.0341e-09	8.2981	1.1881e-07	IMCD_NT-IMCD_CP	IREC_NT-IMCD_CP	IREC_CP-IMCD_NT	MEF_CP-IMCD_NT	MEF_NT-IMCD_NT	IREC_NT-IREC_CP	MEF_CP-IREC_CP	MEF_CP-IREC_NT	MEF_NT-IREC_NT
D-Glucose-6-phosphate 6TMS MeOx	71.427	1.6588e-08	7.7802	3.2623e-07	IMCD_NT-IMCD_CP	IREC_CP-IMCD_CP	MEF_NT-IMCD_CP	IREC_CP-IMCD_NT	IREC_NT-IMCD_NT	MEF_CP-IMCD_NT	MEF_NT-IMCD_NT	IREC_NT-IREC_CP	MEF_NT-IREC_NT
5-Aminovaleric acid 3TMS	62.217	3.6673e-08	7.4357	5.5022e-07	IREC_NT-IMCD_CP	IREC_NT-IMCD_NT	IREC_NT-IREC_CP	MEF_CP-IREC_NT	MEF_NT-IREC_NT
D-Gluconic acid 6TMS	62.032	3.7303e-08	7.4283	5.5022e-07	IREC_NT-IMCD_CP	MEF_CP-IMCD_CP	MEF_NT-IMCD_CP	MEF_CP-IMCD_NT	MEF_NT-IMCD_NT	IREC_NT-IREC_CP	MEF_CP-IREC_CP	MEF_NT-IREC_CP	MEF_CP-IREC_NT	MEF_NT-IREC_NT
beta-Alanine 3TMS	54.697	7.6543e-08	7.1161	1.0036e-06	IMCD_NT-IMCD_CP	IREC_NT-IMCD_CP	IREC_NT-IMCD_NT	IREC_NT-IREC_CP	MEF_CP-IREC_NT	MEF_NT-IREC_NT
Malic acid 3TMS	41.236	3.7756e-07	6.423	4.3678e-06	IREC_CP-IMCD_CP	IREC_NT-IMCD_CP	MEF_NT-IMCD_CP	IREC_CP-IMCD_NT	IREC_NT-IMCD_NT	MEF_CP-IMCD_NT	MEF_NT-IMCD_NT	IREC_NT-IREC_CP	MEF_CP-IREC_NT	MEF_NT-IREC_NT
Citrate 4TMS	40.683	4.0717e-07	6.3902	4.3678e-06	IMCD_NT-IMCD_CP	IREC_CP-IMCD_CP	IREC_NT-IMCD_CP	MEF_CP-IMCD_NT	MEF_NT-IMCD_NT	MEF_CP-IREC_CP	MEF_NT-IREC_CP	MEF_CP-IREC_NT	MEF_NT-IREC_NT
myo-Inositol-2-phosphate 7TMS	38.492	5.5467e-07	6.256	5.4543e-06	MEF_CP-IMCD_CP	MEF_NT-IMCD_CP	MEF_CP-IMCD_NT	MEF_NT-IMCD_NT	MEF_CP-IREC_CP	MEF_NT-IREC_CP	MEF_CP-IREC_NT	MEF_NT-IREC_NT
D-Glycero-D-gulo-Heptose 6TMS MeOx	35.761	8.3506e-07	6.0783	7.5797e-06	IREC_CP-IMCD_CP	IREC_NT-IMCD_CP	MEF_CP-IMCD_CP	MEF_NT-IMCD_CP	IREC_CP-IMCD_NT	IREC_NT-IMCD_NT	MEF_CP-IMCD_NT	MEF_NT-IMCD_NT
Adenine 2TMS	34.723	9.8286e-07	6.0075	8.2841e-06	IMCD_NT-IMCD_CP	IREC_CP-IMCD_CP	IREC_NT-IMCD_CP	MEF_CP-IMCD_CP	MEF_NT-IMCD_CP
L-Aspartate 3TMS	31.419	1.7047e-06	5.7684	1.341e-05	IMCD_NT-IMCD_CP	IREC_CP-IMCD_CP	IREC_NT-IMCD_CP	MEF_NT-IMCD_CP	IREC_CP-IMCD_NT	IREC_NT-IMCD_NT	MEF_CP-IREC_CP	MEF_NT-IREC_CP	MEF_CP-IREC_NT	MEF_NT-IREC_NT
L-Homoserine 3TMS	24.313	6.8391e-06	5.165	5.0438e-05	IMCD_NT-IMCD_CP	IREC_CP-IMCD_CP	IREC_NT-IMCD_CP	MEF_CP-IMCD_CP	MEF_NT-IMCD_CP
L-Serine 2TMS	22.969	9.2596e-06	5.0334	6.137e-05	IMCD_NT-IMCD_CP	IREC_NT-IMCD_CP	IREC_CP-IMCD_NT	MEF_CP-IMCD_NT	MEF_NT-IMCD_NT	IREC_NT-IREC_CP	MEF_CP-IREC_NT	MEF_NT-IREC_NT
L-Aspartic acid 2TMS	22.922	9.3615e-06	5.0287	6.137e-05	IREC_CP-IMCD_CP	MEF_NT-IMCD_CP	IREC_CP-IMCD_NT	IREC_NT-IREC_CP	MEF_CP-IREC_CP	MEF_NT-IREC_CP	MEF_NT-IREC_NT
L-Alanine 2TMS	22.29	1.0858e-05	4.9643	6.3605e-05	IMCD_NT-IMCD_CP	IREC_NT-IMCD_CP	IREC_CP-IMCD_NT	MEF_CP-IMCD_NT	MEF_NT-IMCD_NT	IREC_NT-IREC_CP	MEF_CP-IREC_NT	MEF_NT-IREC_NT
Fumarate 2TMS	22.211	1.1063e-05	4.9561	6.3605e-05	IREC_NT-IMCD_CP	IREC_CP-IMCD_NT	IREC_NT-IMCD_NT	MEF_CP-IMCD_NT	MEF_NT-IMCD_NT	IREC_NT-IREC_CP	MEF_CP-IREC_NT	MEF_NT-IREC_NT
D-Ribose-5-phosphate 5TMS MeOx	22.093	1.138e-05	4.9439	6.3605e-05	IMCD_NT-IMCD_CP	IREC_NT-IMCD_CP	MEF_CP-IMCD_CP	MEF_NT-IMCD_CP	IREC_CP-IMCD_NT	IREC_NT-IMCD_NT	IREC_NT-IREC_CP	MEF_CP-IREC_CP	MEF_NT-IREC_CP	MEF_CP-IREC_NT	MEF_NT-IREC_NT
L-Methionine TMS	21.921	1.1858e-05	4.926	6.3605e-05	IMCD_NT-IMCD_CP	IREC_NT-IMCD_CP	MEF_NT-IMCD_CP	IREC_CP-IMCD_NT	IREC_NT-IMCD_NT	MEF_CP-IMCD_NT	MEF_NT-IMCD_NT	IREC_NT-IREC_CP	MEF_NT-IREC_CP
4-Aminobutanoic acid 3TMS	20.761	1.579e-05	4.8016	8.1007e-05	IREC_NT-IMCD_CP	IREC_NT-IMCD_NT	IREC_NT-IREC_CP	MEF_CP-IREC_NT	MEF_NT-IREC_NT
Lactate 2TMS	20.4	1.731e-05	4.7617	8.4057e-05	IMCD_NT-IMCD_CP	IREC_NT-IMCD_CP	MEF_CP-IMCD_NT	MEF_NT-IMCD_NT	MEF_CP-IREC_CP	MEF_NT-IREC_CP	MEF_CP-IREC_NT	MEF_NT-IREC_NT
L-Isoleucine TMS	20.29	1.7809e-05	4.7494	8.4057e-05	IMCD_NT-IMCD_CP	IREC_NT-IMCD_CP	IREC_CP-IMCD_NT	MEF_CP-IMCD_NT	MEF_NT-IMCD_NT	IREC_NT-IREC_CP	MEF_CP-IREC_NT	MEF_NT-IREC_NT
Glyceryl-glycoside 6TMS	19.479	2.2029e-05	4.657	9.9979e-05	IREC_CP-IMCD_CP	IREC_NT-IMCD_CP	MEF_CP-IMCD_CP	MEF_NT-IMCD_CP	IREC_CP-IMCD_NT	IREC_NT-IMCD_NT	MEF_CP-IMCD_NT	MEF_NT-IMCD_NT
L-Valine TMS	19.091	2.4457e-05	4.6116	0.00010688	IMCD_NT-IMCD_CP	IREC_NT-IMCD_CP	IREC_CP-IMCD_NT	MEF_CP-IMCD_NT	MEF_NT-IMCD_NT	IREC_NT-IREC_CP	MEF_CP-IREC_NT
D-Fructose 5TMS MeOx	16.691	4.8784e-05	4.3117	0.00020559	IREC_NT-IMCD_CP	MEF_CP-IMCD_CP	MEF_NT-IMCD_CP	IREC_NT-IMCD_NT	MEF_CP-IMCD_NT	MEF_NT-IMCD_NT	IREC_NT-IREC_CP	MEF_NT-IREC_CP
trans-4-Hydroxy-L-proline 2TMS	16.172	5.7263e-05	4.2421	0.000233	IMCD_NT-IMCD_CP	IREC_NT-IMCD_CP	IREC_CP-IMCD_NT	MEF_CP-IMCD_NT	MEF_NT-IMCD_NT	IREC_NT-IREC_CP	MEF_CP-IREC_NT	MEF_NT-IREC_NT
D-Glucose 5TMS	15.319	7.5246e-05	4.1235	0.00029597	IREC_NT-IMCD_CP	MEF_CP-IMCD_CP	MEF_NT-IMCD_CP	IREC_NT-IMCD_NT	MEF_CP-IMCD_NT	MEF_NT-IMCD_NT	IREC_NT-IREC_CP	MEF_CP-IREC_CP	MEF_NT-IREC_CP
myo-Inositol 6TMS	15.165	7.9169e-05	4.1014	0.00030135	MEF_CP-IMCD_CP	MEF_NT-IMCD_CP	MEF_CP-IMCD_NT	MEF_NT-IMCD_NT	MEF_CP-IREC_CP	MEF_NT-IREC_CP	MEF_CP-IREC_NT	MEF_NT-IREC_NT
Putrescine 4TMS	13.856	0.00012399	3.9066	0.0004572	IREC_NT-IMCD_CP	IREC_NT-IMCD_NT	IREC_NT-IREC_CP	MEF_CP-IREC_NT	MEF_NT-IREC_NT
L-5-Oxoproline 2TMS	13.643	0.00013382	3.8735	0.00047822	IMCD_NT-IMCD_CP	IREC_NT-IMCD_CP	MEF_CP-IMCD_CP	MEF_NT-IMCD_CP	IREC_NT-IMCD_NT	IREC_NT-IREC_CP	MEF_NT-IREC_NT
L-Tyrosine 3TMS	13.562	0.00013779	3.8608	0.00047822	IMCD_NT-IMCD_CP	IREC_NT-IMCD_CP	IREC_CP-IMCD_NT	MEF_CP-IMCD_NT	MEF_NT-IMCD_NT	IREC_NT-IREC_CP	MEF_CP-IREC_NT	MEF_NT-IREC_NT
Glycine 2TMS	13.371	0.00014768	3.8307	0.00049791	IMCD_NT-IMCD_CP	IREC_NT-IMCD_CP	MEF_CP-IMCD_CP	MEF_NT-IMCD_CP	IREC_CP-IMCD_NT	IREC_NT-IREC_CP	MEF_CP-IREC_CP	MEF_NT-IREC_CP
L-Lysine 4TMS	12.9	0.00017594	3.7546	0.00057671	IREC_NT-IMCD_CP	IREC_NT-IMCD_NT	IREC_NT-IREC_CP	MEF_CP-IREC_NT	MEF_NT-IREC_NT
L-Tryptophan 2TMS	12.098	0.00023991	3.62	0.00075859	MEF_CP-IMCD_CP	MEF_NT-IMCD_CP	MEF_CP-IMCD_NT	MEF_NT-IMCD_NT	MEF_NT-IREC_CP	MEF_CP-IREC_NT	MEF_NT-IREC_NT
Creatinine 3TMS	11.968	0.00025266	3.5975	0.00075859	IREC_NT-IMCD_CP	IREC_NT-IMCD_NT	IREC_NT-IREC_CP	MEF_CP-IREC_NT	MEF_NT-IREC_NT
Dihydroxyacetonphsophate 3TMS MeOx	11.953	0.00025417	3.5949	0.00075859	IREC_CP-IMCD_CP	MEF_CP-IMCD_CP	MEF_NT-IMCD_CP	IREC_NT-IREC_CP	MEF_CP-IREC_NT	MEF_NT-IREC_NT
D-Fucitol 5TMS	11.908	0.00025884	3.587	0.00075859	IMCD_NT-IMCD_CP	MEF_NT-IMCD_CP	IREC_CP-IMCD_NT	IREC_NT-IMCD_NT	MEF_NT-IREC_CP	MEF_NT-IREC_NT
Glycerol-1-phosphate 4TMS	11.849	0.000265	3.5768	0.00075859	IMCD_NT-IMCD_CP	MEF_CP-IMCD_CP	MEF_NT-IMCD_CP	IREC_CP-IMCD_NT	MEF_CP-IREC_CP	MEF_NT-IREC_CP
trans-4-Hydroxy-L-proline 3TMS	11.803	0.00027001	3.5686	0.00075859	IMCD_NT-IMCD_CP	IREC_NT-IMCD_CP	IREC_CP-IMCD_NT	MEF_CP-IMCD_NT	MEF_NT-IMCD_NT	IREC_NT-IREC_CP
Iminodiacetic acid 2TMS	11.656	0.00028661	3.5427	0.00078652	IREC_NT-IMCD_CP	IREC_CP-IMCD_NT	MEF_CP-IMCD_NT	MEF_NT-IMCD_NT	IREC_NT-IREC_CP	MEF_CP-IREC_NT	MEF_NT-IREC_NT
Taurine 3TMS	11.386	0.00032039	3.4943	0.00085924	IREC_NT-IMCD_CP	MEF_CP-IMCD_CP	MEF_NT-IMCD_CP	MEF_NT-IMCD_NT	IREC_NT-IREC_CP	MEF_CP-IREC_CP	MEF_NT-IREC_CP
UMP 5TMS	10.13	0.00055341	3.257	0.0014512	IMCD_NT-IMCD_CP	IREC_CP-IMCD_CP	MEF_CP-IMCD_CP	MEF_NT-IMCD_CP
5-Hydroxyindoleacetic acid 3TMS	10.004	0.00058634	3.2318	0.0015041	MEF_NT-IMCD_CP	MEF_NT-IMCD_NT	MEF_NT-IREC_CP	MEF_NT-IREC_NT	MEF_NT-MEF_CP
L-Alanine 3TMS	9.7587	0.00065698	3.1824	0.0016494	IMCD_NT-IMCD_CP	IREC_CP-IMCD_NT	MEF_CP-IMCD_NT	MEF_NT-IMCD_NT
D-Ribose 4TMS MeOx	9.6038	0.00070674	3.1507	0.0017374	IREC_CP-IMCD_CP	IREC_NT-IMCD_CP	IREC_NT-IMCD_NT	MEF_CP-IREC_CP	MEF_NT-IREC_CP	MEF_CP-IREC_NT	MEF_NT-IREC_NT
L-Proline TMS	9.1635	0.00087397	3.0585	0.0021047	IMCD_NT-IMCD_CP	MEF_NT-IMCD_CP	IREC_CP-IMCD_NT	MEF_NT-IREC_CP
L-5-Oxoproline TMS	9.1158	0.00089472	3.0483	0.0021115	IREC_NT-IMCD_CP	IREC_NT-IREC_CP	MEF_NT-IREC_NT
3-Hydroxybutyric acid 2TMS	8.5533	0.0011882	2.9251	0.0027491	IREC_NT-IMCD_CP	IREC_NT-IMCD_NT	IREC_NT-IREC_CP	MEF_CP-IREC_NT	MEF_NT-IREC_NT
D-Threitol 4TMS	8.1666	0.0014555	2.837	0.0033029	IMCD_NT-IMCD_CP	IREC_NT-IMCD_CP	MEF_CP-IMCD_NT	MEF_CP-IREC_NT	MEF_NT-IREC_NT
Hypotaurine 3TMS	8.0838	0.0015215	2.8177	0.0033876	MEF_NT-IMCD_CP	MEF_NT-IMCD_NT	MEF_NT-IREC_CP	MEF_NT-IREC_NT
1-Methylnicotinamide	8.0216	0.0015734	2.8031	0.0034343	IMCD_NT-IMCD_CP	MEF_CP-IMCD_CP	MEF_NT-IMCD_CP	MEF_NT-IREC_CP	MEF_NT-IREC_NT
L-Cysteine 3TMS	7.9898	0.0016007	2.7957	0.0034343	MEF_CP-IMCD_CP	MEF_CP-IMCD_NT	MEF_CP-IREC_CP	MEF_CP-IREC_NT
2-Oxoisocaproic acid TMS MeOx	7.7656	0.0018098	2.7424	0.0038135	IREC_CP-IMCD_CP	IREC_CP-IMCD_NT	MEF_CP-IREC_CP	MEF_NT-IREC_CP
Glycolic acid 2TMS	7.6625	0.0019164	2.7175	0.0039673	IREC_CP-IMCD_CP	IREC_CP-IMCD_NT	IREC_NT-IREC_CP	MEF_CP-IREC_CP	MEF_NT-IREC_CP
L-Phenylalanine 2TMS	7.5982	0.0019866	2.7019	0.0040417	IMCD_NT-IMCD_CP	IREC_NT-IMCD_CP	IREC_CP-IMCD_NT	IREC_NT-IREC_CP
Nonanoic acid TMS	7.3731	0.0022572	2.6464	0.0045145	IREC_CP-IMCD_CP	IREC_CP-IMCD_NT	IREC_NT-IREC_CP	MEF_CP-IREC_CP	MEF_NT-IREC_CP
Methylphosphate 2TMS	7.3078	0.0023436	2.6301	0.004609	MEF_CP-IMCD_CP	MEF_CP-IMCD_NT	MEF_CP-IREC_CP	MEF_CP-IREC_NT
L-Threonine 2TMS	7.1317	0.0025962	2.5857	0.0050127	IMCD_NT-IMCD_CP	IREC_NT-IMCD_CP	MEF_NT-IMCD_CP	IREC_CP-IMCD_NT
AMP 5TMS	7.1073	0.0026338	2.5794	0.0050127	IREC_NT-IMCD_CP	IREC_CP-IMCD_NT	IREC_NT-IREC_CP
N,N-Bishydroxyethyldodecanamide 2TMS	6.9983	0.0028089	2.5515	0.0052611	IREC_CP-IMCD_CP	IREC_CP-IMCD_NT	IREC_NT-IREC_CP	MEF_CP-IREC_CP	MEF_NT-IREC_CP
D-Glucose 5TMS MeOx	6.7573	0.0032465	2.4886	0.0059857	IREC_CP-IMCD_NT	IREC_NT-IREC_CP	MEF_CP-IREC_CP	MEF_NT-IREC_CP
L-Glutamic acid 3TMS	6.434	0.0039644	2.4018	0.007111	IREC_CP-IMCD_NT	IREC_NT-IREC_CP	MEF_CP-IREC_CP	MEF_NT-IREC_CP
Decanoic acid TMS	6.4288	0.0039773	2.4004	0.007111	IREC_CP-IMCD_CP	IREC_CP-IMCD_NT	IREC_NT-IREC_CP	MEF_CP-IREC_CP	MEF_NT-IREC_CP
L-Valine 2TMS	5.9993	0.0052406	2.2806	0.0092298	IREC_NT-IMCD_CP	MEF_CP-IREC_NT	MEF_NT-IREC_NT
Pyridoxine 3TMS	5.8759	0.0056861	2.2452	0.0098671	MEF_NT-IMCD_CP	IREC_NT-IREC_CP	MEF_NT-IREC_CP
L-Phenylalanine TMS	5.7954	0.0060002	2.2218	0.010261	IMCD_NT-IMCD_CP	MEF_CP-IMCD_NT	MEF_NT-IMCD_NT
Aminomalonic acid 3TMS	5.7318	0.0062628	2.2032	0.010557	IREC_NT-IMCD_CP	IREC_NT-IREC_CP	MEF_CP-IREC_NT	MEF_NT-IREC_NT
Lauric acid TMS	5.6966	0.0064135	2.1929	0.010659	IREC_CP-IMCD_CP	IREC_CP-IMCD_NT	IREC_NT-IREC_CP	MEF_CP-IREC_CP	MEF_NT-IREC_CP
L-Tryptophan 3TMS	4.983	0.010612	1.9742	0.017355	IREC_NT-IREC_CP	MEF_CP-IREC_NT	MEF_NT-IREC_NT
L-Threonic acid 4TMS	4.9518	0.010859	1.9642	0.017355	IREC_NT-IMCD_CP	MEF_CP-IREC_NT
Palmitic acid TMS	4.9488	0.010883	1.9632	0.017355	IREC_CP-IMCD_CP	IREC_CP-IMCD_NT	IREC_NT-IREC_CP	MEF_CP-IREC_CP	MEF_NT-IREC_CP
Glutathione reduced	4.9085	0.011213	1.9503	0.017641	MEF_NT-IMCD_CP	MEF_NT-IMCD_NT	MEF_NT-IREC_CP	MEF_NT-IREC_NT
L-Glutamine 3TMS	4.8658	0.011574	1.9365	0.01797	IREC_NT-IMCD_NT	IREC_NT-IREC_CP	MEF_CP-IREC_NT	MEF_NT-IREC_NT
L-Lysine 3TMS	4.7866	0.012281	1.9108	0.01882	MEF_CP-IMCD_CP	MEF_NT-IMCD_CP
Proline CO2 2TMS	4.712	0.012992	1.8863	0.019654	IREC_CP-IMCD_NT	IREC_NT-IREC_CP
L-Tyrosine 2TMS	4.6158	0.013981	1.8545	0.020883	MEF_CP-IREC_CP	MEF_NT-IREC_CP
L-Glutamic acid 2TMS	4.5914	0.014245	1.8463	0.021012	MEF_CP-IMCD_NT	MEF_NT-IMCD_NT
L-Glutamine 2TMS	4.1933	0.019496	1.7101	0.028195	MEF_CP-IMCD_CP	MEF_CP-IMCD_NT
N-Acetylaspartate 2TMS	4.1872	0.019593	1.7079	0.028195
Diethanolamine 2TMS	4.0863	0.021268	1.6723	0.030236	IREC_CP-IMCD_NT	IREC_NT-IREC_CP	MEF_NT-IREC_CP
Glycerol-2-phosphate 4TMS	4.0302	0.02227	1.6523	0.031285	MEF_CP-IMCD_CP	MEF_NT-IMCD_CP
Succinic acid 2TMS	3.9988	0.022856	1.641	0.031483	IMCD_NT-IMCD_CP	IREC_CP-IMCD_NT	IREC_NT-IMCD_NT	MEF_CP-IMCD_NT	MEF_NT-IMCD_NT
Guanosine 5TMS	3.994	0.022945	1.6393	0.031483	IMCD_NT-IMCD_CP	IREC_CP-IMCD_NT	IREC_NT-IMCD_NT	MEF_CP-IMCD_NT	MEF_NT-IMCD_NT
Stearic acid TMS	3.9124	0.024559	1.6098	0.033311	IREC_CP-IMCD_NT	IREC_NT-IREC_CP	MEF_CP-IREC_CP
D-Galactitol 6TMS	3.7795	0.027473	1.5611	0.036839
L-Leucine 2TMS	3.6656	0.030289	1.5187	0.040158	IREC_CP-IMCD_NT
Ethanolamine 3TMS	3.4282	0.037297	1.4283	0.0489	IREC_CP-IMCD_NT
D-Gluconic acid-6-phosphate 7TMS	3.3952	0.038412	1.4155	0.049809

## Sheet: CisPlatin_Exo
	f.value	p.value	-LOG10(p)	FDR	Tukey's HSD (X-Y means a significant difference between condition X and Y)
2-Oxoglutaric acid 2TMS MeOx	22.357	1.0687e-05	4.9711	0.00015318	IREC_CP-IMCD_CP	IREC_NT-IMCD_CP	IREC_CP-IMCD_NT	IREC_NT-IMCD_NT	MEF_CP-IREC_CP	MEF_NT-IREC_CP	MEF_CP-IREC_NT	MEF_NT-IREC_NT
3-Hydroxyisobutyric acid 2TMS	4.9294	0.01104	1.957	0.030628	IREC_CP-IMCD_CP	IREC_NT-IMCD_CP	MEF_CP-IMCD_CP	MEF_NT-IMCD_CP
3-Hydroxyisovaleric acid 2TMS	7.9729	0.0016154	2.7917	0.0092618	IREC_NT-IMCD_CP	MEF_CP-IMCD_CP	MEF_NT-IMCD_CP	IREC_NT-IMCD_NT	MEF_CP-IMCD_NT	MEF_NT-IMCD_NT
3-Methyl-2-oxobutanoic acid 1	7.6151	0.001968	2.706	0.010578	IREC_CP-IMCD_CP	MEF_CP-IMCD_CP	MEF_NT-IMCD_CP	IREC_CP-IMCD_NT	MEF_CP-IMCD_NT	MEF_NT-IMCD_NT
3-Methyl-2-oxobutanoic acid TMS MeOx	6.2769	0.0043787	2.3587	0.017117	IREC_CP-IMCD_CP	IREC_CP-IMCD_NT	MEF_NT-IMCD_NT
3-Methyl-2-oxovaleric acid TMS MeOX	17.219	4.1618e-05	4.3807	0.0004474	IREC_CP-IMCD_CP	MEF_CP-IMCD_CP	MEF_NT-IMCD_CP	IREC_CP-IMCD_NT	MEF_CP-IMCD_NT	MEF_NT-IMCD_NT	IREC_NT-IREC_CP
4-Methyl-2-oxovaleric acid TMS MeOX	23.083	9.0193e-06	5.0448	0.00015318	IREC_CP-IMCD_CP	MEF_CP-IMCD_CP	MEF_NT-IMCD_CP	IREC_CP-IMCD_NT	IREC_NT-IMCD_NT	MEF_CP-IMCD_NT	MEF_NT-IMCD_NT	IREC_NT-IREC_CP	MEF_CP-IREC_NT	MEF_NT-IREC_NT
beta-Alanine 3TMS	27.393	3.5995e-06	5.4438	0.00015318	IREC_NT-IMCD_CP	MEF_CP-IMCD_CP	MEF_NT-IMCD_CP	IREC_NT-IMCD_NT	MEF_NT-IMCD_NT	IREC_NT-IREC_CP	MEF_NT-IREC_CP	MEF_CP-IREC_NT
Cholesterol TMS	5.4602	0.0075445	2.1224	0.023621	IREC_NT-IREC_CP	MEF_CP-IREC_NT	MEF_NT-IREC_NT
D-Glucose 5TMS	20.953	1.5046e-05	4.8226	0.00018486	IREC_CP-IMCD_CP	MEF_CP-IMCD_CP	MEF_NT-IMCD_CP	IREC_CP-IMCD_NT	MEF_CP-IMCD_NT	MEF_NT-IMCD_NT	IREC_NT-IREC_CP	MEF_CP-IREC_NT	MEF_NT-IREC_NT
D-Mannitol 6TMS	16.779	4.7498e-05	4.3233	0.00045387	IREC_CP-IMCD_CP	IREC_NT-IMCD_CP	MEF_CP-IMCD_CP	MEF_NT-IMCD_CP	IREC_NT-IMCD_NT	MEF_CP-IMCD_NT
D-Ribose 4TMS MeOx	9.13	0.00088849	3.0513	0.0058777	IREC_CP-IMCD_CP	IREC_CP-IMCD_NT	IREC_NT-IREC_CP	MEF_CP-IREC_CP	MEF_NT-IREC_CP
Ethanolamine 3TMS	5.1606	0.0093273	2.0302	0.026738	IREC_CP-IMCD_NT	IREC_NT-IREC_CP
Glyceric acid 3TMS	5.4328	0.0076905	2.114	0.023621	IREC_CP-IMCD_NT	IREC_NT-IREC_CP	MEF_CP-IREC_CP	MEF_NT-IREC_CP
Glycerol-1-phosphate 4TMS	6.8353	0.0030967	2.5091	0.013316	IREC_CP-IMCD_NT	IREC_NT-IREC_CP	MEF_CP-IREC_CP	MEF_NT-IREC_CP
Hypotaurine 3TMS	23.256	8.6679e-06	5.0621	0.00015318	MEF_CP-IMCD_CP	MEF_NT-IMCD_CP	MEF_CP-IMCD_NT	MEF_NT-IMCD_NT	MEF_CP-IREC_CP	MEF_NT-IREC_CP	MEF_CP-IREC_NT	MEF_NT-IREC_NT
L-5-Oxoproline 2TMS	12.203	0.00023016	3.638	0.0019794	IREC_CP-IMCD_CP	MEF_NT-IMCD_CP	IREC_CP-IMCD_NT	MEF_CP-IMCD_NT	MEF_NT-IMCD_NT	IREC_NT-IREC_CP	MEF_NT-IREC_NT
L-Glutamate 3TMS	7.137	0.0025882	2.587	0.012366	MEF_CP-IREC_CP	MEF_NT-IREC_CP
L-Glutamine 3TMS	6.4507	0.0039229	2.4064	0.016065	MEF_CP-IMCD_NT	MEF_NT-IMCD_NT	MEF_CP-IREC_NT	MEF_NT-IREC_NT
L-Isoleucine TMS	10.162	0.00054545	3.2632	0.0042644	IREC_NT-IMCD_CP	MEF_CP-IMCD_CP	MEF_NT-IMCD_CP	IREC_NT-IMCD_NT	IREC_NT-IREC_CP
L-Lactate 2TMS	22.775	9.6861e-06	5.0139	0.00015318	IREC_CP-IMCD_CP	MEF_CP-IMCD_CP	MEF_NT-IMCD_CP	IREC_CP-IMCD_NT	MEF_CP-IMCD_NT	MEF_NT-IMCD_NT	IREC_NT-IREC_CP	MEF_CP-IREC_NT	MEF_NT-IREC_NT
L-Leucine 2TMS	5.1889	0.0091389	2.0391	0.026738	MEF_NT-IREC_CP	MEF_NT-IREC_NT
L-Lysine 3TMS	4.5643	0.014546	1.8372	0.037909	IREC_CP-IMCD_NT	IREC_NT-IREC_CP
L-Ornithine 4TMS	9.2168	0.00085147	3.0698	0.0058777	IREC_CP-IMCD_CP	IREC_NT-IMCD_CP	IREC_CP-IMCD_NT	IREC_NT-IMCD_NT	MEF_CP-IREC_CP	MEF_NT-IREC_CP	MEF_CP-IREC_NT	MEF_NT-IREC_NT
L-Proline 2TMS	5.481	0.0074364	2.1286	0.023621	MEF_NT-IREC_CP	MEF_CP-IREC_NT	MEF_NT-IREC_NT
L-Serine 2TMS	26.447	4.3519e-06	5.3613	0.00015318	IMCD_NT-IMCD_CP	MEF_CP-IMCD_CP	MEF_NT-IMCD_CP	IREC_CP-IMCD_NT	IREC_NT-IREC_CP	MEF_CP-IREC_CP	MEF_NT-IREC_CP
L-Tryptophan 2TMS	5.5935	0.0068808	2.1624	0.023621	IREC_CP-IMCD_NT	IREC_NT-IREC_CP	MEF_CP-IREC_CP
L-Tyrosine 2TMS	6.1112	0.0048715	2.3123	0.018215	IREC_CP-IMCD_CP	IREC_CP-IMCD_NT	IREC_NT-IREC_CP
L-Valine 2TMS	5.616	0.0067757	2.169	0.023621	MEF_NT-IMCD_CP	MEF_NT-IMCD_NT	MEF_NT-IREC_NT
myo-Inositol 6TMS	4.3229	0.017573	1.7551	0.044451	IREC_NT-IREC_CP
Proline CO2 2TMS	7.2861	0.0023732	2.6247	0.012005	MEF_CP-IREC_CP	MEF_CP-IREC_NT	MEF_NT-IREC_NT
Pyruvic acid TMS MeOx	8.4101	0.0012799	2.8928	0.0078625	IREC_CP-IMCD_CP	MEF_CP-IMCD_CP	MEF_NT-IMCD_CP	IREC_CP-IMCD_NT	MEF_CP-IMCD_NT	MEF_NT-IMCD_NT
Succinic acid 2TMS	7.0304	0.0027559	2.5597	0.012474	MEF_NT-IMCD_CP	IREC_CP-IMCD_NT	MEF_CP-IMCD_NT	MEF_NT-IMCD_NT
Uracil 2TMS	4.607	0.014076	1.8515	0.037829	IREC_CP-IMCD_CP	IREC_CP-IMCD_NT

## Sheet: LCMS Endo_CP
	f.value	p.value	-LOG10(p)	FDR	Tukey's HSD (X-Y means a significant difference between condition X and Y)
Glutamine	52.595	9.566e-08	7.0193	2.765e-06	MEF_CP-IMCD_CP	MEF_NT-IMCD_CP	iREC_NT-IMCD_NT	MEF_CP-IMCD_NT	MEF_NT-IMCD_NT	iREC_NT-iREC_CP	MEF_CP-iREC_CP	MEF_NT-iREC_CP	MEF_CP-iREC_NT	MEF_NT-iREC_NT
Serine	48.614	1.4946e-07	6.8255	2.765e-06	IMCD_NT-IMCD_CP	iREC_CP-IMCD_CP	iREC_NT-IMCD_CP	iREC_CP-IMCD_NT	iREC_NT-IMCD_NT	MEF_CP-IMCD_NT	MEF_NT-IMCD_NT	iREC_NT-iREC_CP	MEF_CP-iREC_CP	MEF_NT-iREC_CP	MEF_CP-iREC_NT	MEF_NT-iREC_NT
Aspartate	28.09	3.1411e-06	5.5029	3.874e-05	IMCD_NT-IMCD_CP	iREC_CP-IMCD_CP	MEF_CP-IMCD_CP	MEF_NT-IMCD_CP	iREC_CP-IMCD_NT	iREC_NT-IMCD_NT	iREC_NT-iREC_CP	MEF_CP-iREC_CP	MEF_NT-iREC_CP	MEF_CP-iREC_NT	MEF_NT-iREC_NT
4-OH-Proline	19.348	2.2818e-05	4.6417	0.00021106	IMCD_NT-IMCD_CP	iREC_NT-IMCD_CP	iREC_CP-IMCD_NT	MEF_CP-IMCD_NT	MEF_NT-IMCD_NT	iREC_NT-iREC_CP	MEF_CP-iREC_NT	MEF_NT-iREC_NT
Glutamate	18.289	3.0537e-05	4.5152	0.00022598	IMCD_NT-IMCD_CP	iREC_CP-IMCD_CP	iREC_CP-IMCD_NT	iREC_NT-IMCD_NT	iREC_NT-iREC_CP	MEF_CP-iREC_CP	MEF_NT-iREC_CP
Succinate	16.943	4.5202e-05	4.3448	0.00025593	IMCD_NT-IMCD_CP	iREC_CP-IMCD_NT	iREC_NT-IMCD_NT	MEF_CP-IMCD_NT	MEF_NT-IMCD_NT	MEF_NT-iREC_CP
Glycine	16.716	4.8419e-05	4.315	0.00025593	IMCD_NT-IMCD_CP	iREC_NT-IMCD_CP	MEF_NT-IMCD_CP	iREC_CP-IMCD_NT	MEF_CP-IMCD_NT	iREC_NT-iREC_CP	MEF_NT-iREC_CP
Alanine	14.854	8.7808e-05	4.0565	0.00040611	IMCD_NT-IMCD_CP	iREC_CP-IMCD_NT	MEF_CP-IMCD_NT	MEF_NT-IMCD_NT	iREC_NT-iREC_CP	MEF_CP-iREC_NT	MEF_NT-iREC_NT
Fructose	13.695	0.00013133	3.8816	0.0005227	IMCD_NT-IMCD_CP	iREC_CP-IMCD_NT	iREC_NT-IMCD_NT	MEF_CP-IMCD_NT	MEF_NT-IMCD_NT
Malat	13.433	0.0001444	3.8404	0.0005227	IMCD_NT-IMCD_CP	iREC_NT-IMCD_CP	iREC_CP-IMCD_NT	MEF_CP-IMCD_NT	MEF_NT-IMCD_NT	iREC_NT-iREC_CP	MEF_CP-iREC_NT	MEF_NT-iREC_NT
Glucose	13.233	0.0001554	3.8086	0.0005227	iREC_NT-IMCD_CP	MEF_CP-IMCD_CP	MEF_NT-IMCD_CP	iREC_NT-IMCD_NT	iREC_NT-iREC_CP
Taurine	12.493	0.00020555	3.6871	0.00063378	iREC_NT-IMCD_CP	MEF_CP-IMCD_CP	MEF_NT-IMCD_CP	iREC_NT-IMCD_NT	iREC_NT-iREC_CP	MEF_CP-iREC_CP	MEF_NT-iREC_CP
Pyruvate	10.845	0.00040297	3.3947	0.0011469	IMCD_NT-IMCD_CP	iREC_CP-IMCD_NT	MEF_CP-IMCD_NT	MEF_NT-IMCD_NT	iREC_NT-iREC_CP	MEF_CP-iREC_NT	MEF_NT-iREC_NT
Threonine	10.588	0.00045094	3.3459	0.0011918	IMCD_NT-IMCD_CP	iREC_NT-IMCD_CP	iREC_CP-IMCD_NT	MEF_CP-IMCD_NT	iREC_NT-iREC_CP
Fumarat	9.6861	0.00067977	3.1676	0.0016041	iREC_NT-IMCD_CP	iREC_NT-IMCD_NT	iREC_NT-iREC_CP	MEF_CP-iREC_NT	MEF_NT-iREC_NT
Proline	9.6433	0.00069365	3.1589	0.0016041	IMCD_NT-IMCD_CP	iREC_NT-IMCD_CP	iREC_CP-IMCD_NT	iREC_NT-iREC_CP	MEF_CP-iREC_CP	MEF_NT-iREC_CP
Valine	8.7999	0.0010475	2.9798	0.0022799	IMCD_NT-IMCD_CP	iREC_CP-IMCD_NT	MEF_CP-IMCD_NT	iREC_NT-iREC_CP
Lactate	8.6068	0.0011559	2.9371	0.002376	IMCD_NT-IMCD_CP	iREC_NT-IMCD_CP	iREC_CP-IMCD_NT	MEF_CP-IMCD_NT	MEF_NT-IMCD_NT	iREC_NT-iREC_CP	MEF_CP-iREC_NT	MEF_NT-iREC_NT
PEP	8.0889	0.0015174	2.8189	0.002955	IMCD_NT-IMCD_CP	iREC_CP-IMCD_NT	MEF_CP-IMCD_NT	MEF_NT-IMCD_NT	iREC_NT-iREC_CP
Histidine	7.3724	0.0022581	2.6463	0.0041775	iREC_NT-IMCD_CP	iREC_CP-IMCD_NT	iREC_NT-iREC_CP
Isoleucine	6.7965	0.0031703	2.4989	0.0055858	IMCD_NT-IMCD_CP	iREC_CP-IMCD_NT	iREC_NT-iREC_CP
Tyrosine	5.9527	0.0054039	2.2673	0.0090884	IMCD_NT-IMCD_CP	iREC_CP-IMCD_NT	iREC_NT-iREC_CP
Methionine	5.5691	0.0069971	2.1551	0.011256	IMCD_NT-IMCD_CP	iREC_CP-IMCD_NT	iREC_NT-iREC_CP
Isocitrat	5.4823	0.0074296	2.129	0.011454	iREC_NT-IMCD_CP	iREC_NT-iREC_CP	MEF_NT-iREC_NT
Leucine	5.3964	0.0078886	2.103	0.011675	IMCD_NT-IMCD_CP	iREC_CP-IMCD_NT
3-PG	5.178	0.0092108	2.0357	0.013108	IMCD_NT-IMCD_CP	MEF_CP-IMCD_NT	MEF_NT-IMCD_NT
G-6-P	5.0833	0.0098629	2.006	0.013516	IMCD_NT-IMCD_CP	iREC_CP-IMCD_NT	iREC_NT-IMCD_NT
Arginine	3.9814	0.023187	1.6347	0.029685	iREC_NT-IMCD_CP	iREC_NT-iREC_CP
a-KG	3.9773	0.023267	1.6333	0.029685	iREC_NT-IMCD_CP	MEF_CP-iREC_NT
Asparagine	3.7547	0.028059	1.5519	0.034606	iREC_NT-iREC_CP
Lysine	3.5832	0.032534	1.4877	0.038831	iREC_NT-iREC_CP
Phenylalanine	3.3974	0.038334	1.4164	0.044324
Fructose-1-6-P2	3.3115	0.041413	1.3829	0.046433
Tryptophan	3.2508	0.04376	1.3589	0.047622

## Sheet: LCMS Exo_CP
	f.value	p.value	-LOG10(p)	FDR	Tukey's HSD (X-Y means a significant difference between condition X and Y)
Lactate	64.208	3.0612e-08	7.5141	7.0408e-07	iREC_NT-IMCD_CP	MEF_CP-IMCD_CP	MEF_NT-IMCD_CP	MEF_CP-IMCD_NT	MEF_NT-IMCD_NT	iREC_NT-iREC_CP	MEF_CP-iREC_CP	MEF_NT-iREC_CP	MEF_CP-iREC_NT	MEF_NT-iREC_NT
Pyruvate	21.067	1.4622e-05	4.835	0.00016816	iREC_CP-IMCD_CP	MEF_CP-IMCD_CP	MEF_NT-IMCD_CP	iREC_CP-IMCD_NT	MEF_CP-IMCD_NT	MEF_NT-IMCD_NT	iREC_NT-iREC_CP	MEF_CP-iREC_NT	MEF_NT-iREC_NT
Serine	19.07	2.4598e-05	4.6091	0.00018858	IMCD_NT-IMCD_CP	iREC_NT-IMCD_CP	MEF_CP-IMCD_CP	MEF_NT-IMCD_CP	iREC_CP-IMCD_NT	iREC_NT-iREC_CP	MEF_CP-iREC_CP	MEF_NT-iREC_CP
Glucose	13.625	0.00013468	3.8707	0.00077439	MEF_CP-IMCD_CP	MEF_CP-IMCD_NT	MEF_NT-IMCD_NT	MEF_CP-iREC_CP	MEF_NT-iREC_CP	MEF_CP-iREC_NT	MEF_NT-iREC_NT
Lysine	12.164	0.00023369	3.6314	0.001075	iREC_NT-IMCD_CP	MEF_NT-IMCD_NT	MEF_NT-iREC_CP	MEF_CP-iREC_NT	MEF_NT-iREC_NT
Glutamate	10.291	0.0005146	3.2885	0.0019726	MEF_CP-IMCD_CP	MEF_NT-IMCD_CP	MEF_CP-iREC_CP	MEF_NT-iREC_CP
Histidine	7.5413	0.0020513	2.688	0.0067399	MEF_NT-IMCD_NT	MEF_NT-iREC_CP	MEF_CP-iREC_NT	MEF_NT-iREC_NT
Cystine	7.2814	0.0023795	2.6235	0.0068411	MEF_CP-IMCD_CP	iREC_CP-IMCD_NT	iREC_NT-iREC_CP	MEF_CP-iREC_CP	MEF_NT-iREC_CP
Glutamine	7.0072	0.002794	2.5538	0.0071403	MEF_NT-IMCD_CP	MEF_CP-iREC_CP	MEF_NT-iREC_CP	MEF_NT-iREC_NT
Threonine	6.6021	0.0035704	2.4473	0.0082119	MEF_NT-IMCD_CP	MEF_NT-IMCD_NT	MEF_NT-iREC_CP	MEF_NT-iREC_NT
Asparagine	5.7743	0.0060857	2.2157	0.012725	iREC_CP-IMCD_NT	MEF_CP-IMCD_NT	MEF_NT-IMCD_NT
Tryptophan	4.679	0.013321	1.8755	0.025532	MEF_NT-iREC_NT	MEF_NT-MEF_CP
Leucine	4.1139	0.020793	1.6821	0.035669	iREC_NT-IMCD_CP	MEF_CP-IMCD_CP
Proline	4.0611	0.021711	1.6633	0.035669	MEF_CP-iREC_NT
Isoleucine	3.8159	0.026637	1.5745	0.038681	MEF_CP-IMCD_CP	MEF_CP-IMCD_NT
Valine	3.8039	0.026909	1.5701	0.038681	MEF_CP-IMCD_CP
