# Supplementary material for: Metabolic characterization of directly reprogrammed renal tubular epithelial cells (iRECs)
Source: Sci Rep. 2018 Mar 1;8:3878. doi: 10.1038/s41598-018-22073-7 (PMC5832874; doi:10.1038/s41598-018-22073-7)
Supplement: Supplementary file 4 — supplementary table S7 [file 41598_2018_22073_MOESM4_ESM.xlsx]

## Sheet: Sheet1
	IREC			mIMCD-3			MEFs
Pathway	Raw p	FDR	Impact	Raw p	FDR	Impact	Raw p	FDR	Impact
Alanine, aspartate and glutamate metabolism	0.0023701	0.025715	0.78269	0.0013621	0.0038546	0.78269	0.45183	0.90625	0.78269
Amino sugar and nucleotide sugar metabolism	0.05826	0.080107	0	0.34691	0.35333	0	0.0030115	0.082818	0
Aminoacyl-tRNA biosynthesis	0.0040089	0.025715	0.12903	0.00010705	0.00078056	0.12903	0.89874	0.97686	0.12903
Arginine and proline metabolism	0.016437	0.039306	0.47904	5.6513e-05	0.00078056	0.47904	0.69463	0.91193	0.47904
Ascorbate and aldarate metabolism	0.14967	0.168	0	0.25669	0.26637	0	0.97972	0.98227	0
beta-Alanine metabolism	0.01004	0.033118	0.44444	0.00062484	0.0024547	0.44444	0.38507	0.85328	0.44444
Biosynthesis of unsaturated fatty acids	0.097804	0.11954	0	0.10579	0.11831	0	0.29104	0.85328	0
Biotin metabolism	0.038724	0.068036	0	0.03951	0.054327	0	0.32937	0.85328	0
Butanoate metabolism	0.007627	0.029963	0.02899	0.01613	0.026092	0.02899	0.62078	0.91193	0.02899
Citrate cycle (TCA cycle)	0.0055487	0.025715	0.26547	0.014861	0.024768	0.29113	0.025188	0.27706	0.26547
Cyanoamino acid metabolism	0.27771	0.28819	0	0.07585	0.086911	0	0.6073	0.91193	0
Cysteine and methionine metabolism	0.051107	0.072074	0.29915	0.0014017	0.0038546	0.29915	0.6725	0.91193	0.29915
D-Glutamine and D-glutamate metabolism	0.038103	0.068036	1	0.0083835	0.015112	1	0.3952	0.85328	1
Fatty acid biosynthesis	0.077588	0.1016	0	0.050345	0.065928	0	0.16897	0.77445	0
Fatty acid elongation in mitochondria	0.086465	0.10808	0	0.074958	0.086911	0	0.30662	0.85328	0
Fatty acid metabolism	0.086465	0.10808	0	0.074958	0.086911	0	0.30662	0.85328	0
Fructose and mannose metabolism	0.17052	0.18757	0.03881	0.068354	0.086911	0.03881	0.11738	0.58688	0.03881
Galactose metabolism	0.14015	0.16059	0.03644	0.047656	0.063928	0.03644	0.69638	0.91193	0.03644
Glutathione metabolism	0.039584	0.068036	0.10973	0.00018195	0.0011119	0.47042	0.56651	0.91193	0.47042
Glycerolipid metabolism	0.075491	0.10127	0.41129	0.0025195	0.0065987	0.41129	0.27069	0.85328	0.41129
Glycerophospholipid metabolism	0.010236	0.033118	0.08982	9.3568e-05	0.00078056	0.08982	0.040546	0.29665	0.08982
Glycine, serine and threonine metabolism	0.102	0.12196	0.50732	0.011417	0.019623	0.50732	0.73953	0.92551	0.50732
Glycolysis or Gluconeogenesis	0.049798	0.072074	0.09891	0.00043941	0.0021147	0.09891	0.067565	0.4129	0.09891
Glyoxylate and dicarboxylate metabolism	0.0067929	0.028739	0.35484	0.0059518	0.012155	0.35484	0.0024087	0.082818	0.35484
Histidine metabolism	0.042534	0.068237	0	0.00083437	0.0028681	0	0.2675	0.85328	0
Inositol phosphate metabolism	0.014554	0.039306	0.11163	0.0028939	0.0069202	0.11163	0.030965	0.28384	0.11163
Lysine biosynthesis	0.038724	0.068036	0	0.03951	0.054327	0	0.64639	0.91193	0
Lysine degradation	0.038724	0.068036	0	0.03951	0.054327	0	0.64639	0.91193	0
Methane metabolism	0.27771	0.28819	0.4	0.07585	0.086911	0.4	0.6073	0.91193	0.4
Nicotinate and nicotinamide metabolism	0.99197	0.99197	0.125	8.293e-05	0.00078056	0.125	0.47784	0.90625	0.125
Nitrogen metabolism	0.13322	0.1559	0	0.0074273	0.014086	0	0.8608	0.97686	0
Pantothenate and CoA biosynthesis	0.014133	0.039306	0.02041	0.00010356	0.00078056	0.02041	0.83799	0.97686	0.02041
Pentose phosphate pathway	0.03416	0.068036	0.28904	0.00071637	0.0026267	0.28904	0.32932	0.85328	0.24174
Phenylalanine metabolism	0.0053163	0.025715	0.40741	0.0048277	0.010621	0.40741	0.90582	0.97686	0.40741
Phenylalanine, tyrosine and tryptophan biosynthesis	0.0053163	0.025715	1	0.0048277	0.010621	1	0.90582	0.97686	1
Porphyrin and chlorophyll metabolism	0.19356	0.20874	0	0.032057	0.047652	0	0.63659	0.91193	0
Primary bile acid biosynthesis	0.0030152	0.025715	0.0965	0.0059672	0.012155	0.0965	0.63861	0.91193	0.0965
Propanoate metabolism	0.0016646	0.025715	0	0.0085176	0.015112	0	0.82447	0.97686	0
Purine metabolism	0.0046601	0.025715	0.06673	0.00055524	0.0023491	0.06968	0.32135	0.85328	0.06673
Pyrimidine metabolism	0.01637	0.039306	0.09157	0.00011354	0.00078056	0.09157	0.98227	0.98227	0.09157
Pyruvate metabolism	0.043705	0.068237	0.18375	0.0010679	0.0034081	0.18375	0.012766	0.17553	0.18375
Selenoamino acid metabolism	0.0089028	0.032643	0	0.0066692	0.0131	0	0.47564	0.90625	0
Sphingolipid metabolism	0.016153	0.039306	0.01504	0.0028166	0.0069202	0.01504	0.04315	0.29665	0.01504
Starch and sucrose metabolism	0.048373	0.071906	0.04191	0.0011154	0.0034081	0.04191	0.0050543	0.092661	0.04191
Steroid biosynthesis	0.033423	0.068036	0.05394	0.21489	0.22729	0.05394	0.37607	0.85328	0.05394
Steroid hormone biosynthesis	0.0056106	0.025715	0.01689	0.11663	0.12578	0.01689	0.37607	0.85328	0.01689
Synthesis and degradation of ketone bodies	0.044664	0.068237	0	0.00041956	0.0021147	0	0.69237	0.91193	0
Taurine and hypotaurine metabolism	0.00030173	0.016595	0.71428	0.00046139	0.0021147	0.71428	0.54302	0.91193	0.71428
Thiamine metabolism	0.84549	0.86115	0	0.10756	0.11831	0	0.40337	0.85328	0
Tryptophan metabolism	0.042886	0.068237	0.17715	0.070908	0.086911	0.17715	0.81745	0.97686	0.17715
Tyrosine metabolism	0.0051692	0.025715	0.14045	0.021475	0.032809	0.14045	0.32103	0.85328	0.14045
Ubiquinone and other terpenoid-quinone biosynthesis	0.0043288	0.025715	0	0.020035	0.031484	0	0.74041	0.92551	0
Valine, leucine and isoleucine biosynthesis	0.035392	0.068036	0.99999	8.6682e-05	0.00078056	0.99999	0.95907	0.98227	0.99999
Valine, leucine and isoleucine degradation	0.02353	0.053923	0.0238	5.9093e-05	0.00078056	0.0238	0.92519	0.97856	0.0238
Vitamin B6 metabolism	0.013131	0.039306	0.07843	0.69244	0.69244	0.07843	0.091054	0.5008	0.07843
