# Supplementary material for: Metabolic characterization of directly reprogrammed renal tubular epithelial cells (iRECs)
Source: Sci Rep. 2018 Mar 1;8:3878. doi: 10.1038/s41598-018-22073-7 (PMC5832874; doi:10.1038/s41598-018-22073-7)
Supplement: Supplementary file 5 — supplementary table S8 [file 41598_2018_22073_MOESM5_ESM.xlsx]

## Sheet: plsda_vip_iRECs
Compound	Comp. 1	Comp. 2	Comp. 3
Hypotaurine 3TMS	1.5948	1.5355	1.5331
Glyceric acid-3-phosphate 4TMS	1.5593	1.4989	1.4966
Taurine 3TMS	1.5507	1.4999	1.4979
D-Ribose-5-phosphate 5TMS MeOx	1.5147	1.491	1.4895
Malic acid 3TMS	1.4968	1.4354	1.4333
beta-Alanine 3TMS	1.4567	1.3964	1.3943
5-Aminovaleric acid 3TMS	1.4555	1.4247	1.4226
Pyridoxine 3TMS	1.436	1.4162	1.4151
Iminodiacetic acid 2TMS	1.4309	1.4091	1.4073
Fumarate 2TMS	1.4283	1.3698	1.3678
D-Gluconic acid 6TMS	1.4178	1.3731	1.3719
L-5-Oxoproline TMS	1.3583	1.3107	1.3087
L-Tyrosine 3TMS	1.3238	1.2692	1.2673
L-Aspartic acid 2TMS	1.2892	1.2376	1.2363
Cholesterol TMS	1.2876	1.233	1.2311
L-Isoleucine TMS	1.2773	1.2243	1.2232
D-Glucose 5TMS	1.2731	1.2361	1.2351
L-Phenylalanine 2TMS	1.2704	1.2167	1.2148
L-Tyrosine 2TMS	1.2641	1.239	1.2372
L-Valine TMS	1.2492	1.1971	1.1955
L-Alanine 2TMS	1.2463	1.1997	1.1985
trans-4-Hydroxy-L-proline 2TMS	1.2336	1.1837	1.1821
L-Serine 2TMS	1.2211	1.1696	1.1681
L-Asparagine 3TMS	1.2192	1.1809	1.1802
AMP 5TMS	1.1981	1.1507	1.1505
L-Glutamic acid 3TMS	1.1964	1.148	1.1469
D-Glucose 5TMS MeOx	1.192	1.1686	1.1669
Porphine 2TMS	1.1861	1.1553	1.1536
L-Methionine TMS	1.1821	1.1437	1.1433
2-Oxoglutaric acid 2TMS MeOx	1.1607	1.1402	1.1391
Decanoic acid TMS	1.1602	1.1434	1.142
D-Fructose 5TMS MeOx	1.1529	1.1331	1.1317
Glycine 2TMS	1.144	1.0958	1.0947
Dihydroxyacetonphsophate 3TMS MeOx	1.1399	1.0925	1.0925
L-Homoserine 3TMS	1.1395	1.1027	1.1023
Proline CO2 2TMS	1.1221	1.0771	1.0771
trans-4-Hydroxy-L-proline 3TMS	1.1178	1.0739	1.074
L-Lysine 4TMS	1.116	1.0689	1.0682
Ethanolaminephosphate 4TMS	1.1148	1.2054	1.204
4-Aminobutanoic acid 3TMS	1.1144	1.0672	1.0656
Creatinine 3TMS	1.1127	1.0701	1.0693
L-5-Oxoproline 2TMS	1.1049	1.0592	1.0576
UMP 5TMS	1.1049	1.1476	1.146
3-Hydroxybutyric acid 2TMS B	1.1045	1.0798	1.0789
Lactate 2TMS	1.0845	1.0421	1.046
N,N-Bishydroxyethyldodecanamide 2TMS	1.0681	1.0811	1.08
Aminomalonic acid 3TMS	1.0629	1.018	1.0188
5-Methylthioadenosine 3TMS	1.0597	1.027	1.0255
Nonanoic acid TMS	1.0544	1.0491	1.0475
Lauric acid TMS	1.0462	1.0557	1.0544
L-Threonine 2TMS	1.0342	0.99148	0.99134
Putrescine 4TMS	1.0306	0.98734	0.98762
L-Glutamine 3TMS	1.005	0.96251	0.96381
Glycolic acid 2TMS	1.0044	1.0172	1.0158
L-Threonic acid 4TMS	1.0017	1.0181	1.0173
D-Glucose-6-phosphate 6TMS MeOx	0.99723	0.95751	0.95684
L-Alanine 3TMS	0.99114	0.95583	0.9568
L-Tryptophan 3TMS	0.9867	0.95621	0.95507
D-Glycero-D-gulo-Heptose 6TMSmethyloxime	0.98043	0.97195	0.9719
Palmitic acid TMS	0.9732	0.97703	0.97556
L-Lysine 3TMS	0.95076	1.0291	1.0276
Methylphosphate 2TMS	0.95059	0.91134	0.91211
L-Proline TMS	0.94562	0.92495	0.92355
Ethanolamine 3TMS	0.93797	1.0382	1.0367
Diethanolamine 2TMS	0.93542	0.94789	0.9473
D-Gluconic acid-6-phosphate 7TMS	0.92683	0.91457	0.9138
Stearic acid TMS	0.91031	0.91457	0.91318
Cysteinylglycine 1	0.91023	0.88932	0.88805
L-Valine 2TMS	0.9031	0.89587	0.89804
Glyceric acid 3TMS	0.90127	0.89786	0.8996
Citrate 4TMS	0.89488	0.85981	0.86228
L-Leucine 2TMS	0.8833	0.84593	0.85126
Pyruvic acid TMS MeOx	0.85008	0.81461	0.81743
L-Threonine 3TMS	0.84792	0.8171	0.81905
3-Methylmpiperazine-2_5-dione 2TMS	0.81827	0.7878	0.78925
myo-Inositol 6TMS	0.80631	0.77298	0.77397
Maleic acid 2TMS	0.80252	0.77031	0.77397
Spermidine 4TMS	0.79176	0.76687	0.77058
2-Oxoisocaproic acid TMS MeOx	0.78079	0.79217	0.79337
3-Methyl-2-oxobutanoic acid TMS MeOx	0.74656	0.792	0.79763
D-Threitol 4TMS	0.72333	0.7009	0.70174
Glycerol 3TMS	0.71191	0.85233	0.85119
cis-Oleic acid TMS	0.69579	0.6667	0.6664
L-Tryptophan 2TMS	0.62926	0.81818	0.81717
Phosphate 3TMS	0.62882	0.85813	0.85712
D-Galactitol 6TMS	0.601	0.57574	0.58125
L-Ornithine 4TMS	0.601	0.57574	0.58125
L-Serine 3TMS	0.40151	0.38877	0.40423
D-Ribose 4TMS MeOx	0.36444	0.63415	0.64064
L-Ornithine 4TMSB	0.34891	0.42931	0.42932
L-Phenylalanine TMS	0.34435	0.37582	0.38343
Glycerol-2-phosphate 4TMS	0.33649	0.74713	0.74627
Pyrophosphate 4TMS	0.32877	0.85171	0.85096
Pantothenic acid 3TMS	0.32828	0.33335	0.34385
L-Glutamine 2TMS	0.32282	0.50038	0.51103
Glycerol-1-phosphate 4TMS	0.29716	0.87688	0.87568
Urea 2TMS	0.25723	0.38625	0.39807
L-Proline 2TMS	0.24895	0.27324	0.2817
Adenine 2TMS	0.20569	0.51736	0.52118
L-Methionine 2TMS	0.15633	0.24127	0.26354
Glycine 3TMS	0.13121	0.2247	0.25173
L-Cysteine 3TMS	0.1269	0.34953	0.349
D-Glucitol 6TMS	0.12095	0.57768	0.58272
Glutamine -H2O 2TMS	0.11967	0.20641	0.23381
Desmosterol TMS	0.11842	0.65535	0.65437
L-Aspartate 3TMS	0.073722	0.07314	0.12424
L-Glutamic acid 2TMS	0.043586	0.50781	0.51049
1-Methylnicotinamide	0.0071731	0.71393	0.71409
